# Supplementary material for: Screening for balance in children and adults in a community science education setting: Normative data, influence of age, sex, and body mass index, and feasibility
Source: PLoS One. 2022 May 18;17(5):e0268030. doi: 10.1371/journal.pone.0268030 (PMC9116616; doi:10.1371/journal.pone.0268030)
Supplement: S1 Data — (XLSX) [file pone.0268030.s001.xlsx]

## Sheet: rptClinicalData
ID	Sex	Age rounded to integer	BMI_Category	TW	CTSIB_Still	CTSIB_Yaw	CTSIB_Pitch
SC0001	1	19.7	2	7	30	30	16
SC0002	1	51.5	2	7	30	30	30
SC0003	1	21.3	0	6	30	30	10
SC0005	0	42.8	2	10	30	30	30
SC0006	0	46.6	0	8	8	30	30
SC0007	1	13.8	1	8	30	30	30
SC0008	0	46.2	0	8	30	30	30
SC0009	1	9.9	0	10	30	30	13
SC0011	0	9.5	2	8	11	28	16
SC0012	1	50	2	3	23	13	30
SC0013	1	43.5	2	4	30	15	30
SC0014	0	16.2	0	10	30	30	30
SC0015	0	17.1	0	6	30	30	30
SC0016	1	28.2	0	10	30	30	30
SC0017	1	23.5	1	8	30	30	28
SC0018	1	72.3	0	6	30	30	30
SC0019	1	42.1	0	10	30	30	30
SC0020	1	28.1	0	7	30	30	30
SC0021	1	26.1	0	10	30	30	25
SC0022	0	30.9	2	6	30	30	30
SC0023	1	54.8	0	4	30	30	18
SC0024	1	58.8	1	8	30	30	16
SC0025	1	55	1	4	18	14	30
SC0026	1	43	2	9	30	30	30
SC0027	1	54.1	2	7	30	30	30
SC0028	1	46.7	2	7	30	30	5
SC0029	1	15.2	0	9	30	30	30
SC0030	1	27.6		10	30	16	8
SC0031	1	34.7	0	10	30	30	30
SC0032	1	20.6	2	10	30	30	30
SC0033	1	19.4	0	10	30	30	30
SC0034	0	41.2	2	9	30	30	30
SC0035	0	25.5	1	8	30	30	30
SC0036	1	14.2	0	8	30	30	30
SC0037	1	12.5	0	10	30	30	10
SC0038	1	12	1	9	30	30	30
SC0039	0	11.5	0	6	30	30	25
SC0040	0	9.9	0	10	30	30	30
SC0041	1	9.3	2	7	30	30	30
SC0042	0	11.6	0	10	30	30	30
SC0043	0	12.2	0	10	30	30	9
SC0044	0	12	1	8	30	25	30
SC0045	1	9.9	2	10	30	20	30
SC0046	1	10.1	0	10	30	17	16
SC0047	1	10.2		10	18	12	17
SC0048	0	8.5	2	9	30	30	28
SC0049	0	8.7	2	10	30	30	25
SC0050	0	8.5	0	8	30	30	17
SC0051	1	6.5		10	30	30	30
SC0052	1	7.1	0	8	20	25	9
SC0053	1	7.7	0	9	22.2	30	30
SC0054	1	7.8	0	7	30	10	18
SC0055	0	6.3	1	4	25	30	10
SC0056	1	6.7	0	8	30	30	30
SC0057	1	10.7	2	10	25	21	28
SC0058	1	24.8	0	5	30	30	30
SC0059	1	12.3	0	9	30	26	15
SC0060	0	51.2	1	9	30	30	19
SC0061	1	12.3	0	10	22	15.1	30
SC0062	0	9	0	9	30	30	30
SC0063	1	32.7	0	7	30	30	30
SC0064	0	6.5	1	2	30	25	10
SC0065	1	48.9	2	9	30	30	30
SC0066	0	52.4	0	9	30	30	26
SC0067	1	18.6	0	6	30	17	4
SC0068	0	20.5	1	10	10	22	25
SC0069	0	41.5	2	7	30	30	19
SC0070	0	38.2	1	10	30	30	30
SC0071	1	41.1	0	6	30	30	30
SC0072	1	35.9	1	10	30	30	30
SC0073	0	9.7		4	30	30	30
SC0074	1	9.9	1	7	30	30	30
SC0075	1	9.1	0	7	30	30	30
SC0076	0	58.7	2	10	30	20	30
SC0077	1	11.6	0	10	30	30	30
SC0078	0	17.3	0	8	30	30	30
SC0079	0	14.7	0	9	30	6.6	30
SC0080	1	11.9	0	10	30	30	30
SC0081	0	37.7	1	5	8	1	10
SC0082	1	31.2	2	10	30	30	30
SC0083	1	13.1	1	10	30	22	12
SC0084	1	41.1	2	10	30	30	4
SC0085	0	27.1	0	9	30	10.8	30
SC0086	1	56.2	2	5	30	30	2.5
SC0087	1	12.7	0	8	30	12	1
SC0088	1	13.5	0	10	30	30	5
SC0089	1	17.5	0	9	30	30	5
SC0090	0	10.9	1	8	30	21.6	30
SC0091	1	10.4	0	9	30	10	10
SC0092	0	5.9	2	4	20.7	30	24.4
SC0093	1	52.7	0	10	30	30	30
SC0094	1	7.7	0	10	30	19.2	15.3
SC0095	0	5.7	0	9	30	19	28
SC0096	0	30.4	0	4	29.5	27.3	16.2
SC0097	1	7.6	0	9	30	30	7
SC0098	1	67.6	0	7	6	8	9
SC0099	0	5.8		8	30	30	30
SC0100	1	8.5	0	10	30	9	30
SC0101	1	7.4	1	5	30	30	30
SC0102	0	10.5	2	8	17.7	30	16.6
SC0103	1	20.9	0	10	30	30	30
SC0104	1	21	0	9	30	30	30
SC0105	0	9.1	0	7	30	14.9	30
SC0106	1	45.4	0	9	30	30	30
SC0107	0	6.8	1	10	30	30	30
SC0108	1	9	0	6	30	18	27
SC0109	1	8.9		10	30	30	8
SC0110	1	32.2	0	8	30	30	26
SC0111	0	29	0	9	30	30	19
SC0112	0	22.2	0	10	30	12	8
SC0113	0	14.4	1	4	30	2	30
SC0114	0	61.8	1	7	25	25	25
SC0115	0	21.6	0	10	30	30	30
SC0116	0	18.8	0	7	30	26.2	6
SC0117	1	17.2	1	4	30	30	30
SC0118	0	26.1	0	10	30	30	30
SC0119	1	15.6	0	10	30	30	29.6
SC0120	0	69.8	0	7	30	25	3
SC0121	0	26.8	1	8	30	30	25
SC0122	0	12.9	0	4	30	30	30
SC0123	1	7	0	10	30	9.2	30
SC0124	1	10.8	0	6	24.7	12	30
SC0125	0	27.3	1	9	30	30	30
SC0126	0	26	1	9	30	30	29
SC0127	0	49.9	2	8	30	30	30
SC0128	1	13.5	0	10	30	21.3	17.3
SC0129	0	10.8	0	8	30	8.2	10.4
SC0130	1	49.5	1	8	30	8	30
SC0131	1	17.6	1	9	30	30	30
SC0132	0	18.5	0	9	3.3	3.1	30
SC0133	1	49.5	0	8	30	30	30
SC0134	0	33.3	0	10	30	30	30
SC0135	0	26.6	2	3	30	30	15
SC0136	0	16.9		9	30	30	30
SC0137	0	38.9	1	7	30	2	30
SC0138	1	19.3		8	30	6	8
SC0139	1	16.5	1	4	30	30	30
SC0140	1	15.8	2	8	30	30	6
SC0141	1	9.7	2	6	30	25	9
SC0142	1	64.1	2	6	1.2	2.6	8.8
SC0143	0	12.6	1	7	30	30	17
SC0144	0	5.4	0	2	22	7	2
SC0145	0	10.4	0	8	30	21	11
SC0146	0	43.2	2	5	12	7	20
SC0147	0	12.1	0	6	30	28	30
SC0148	1	5	1	1	20	2	3
SC0149	0	65.3	1	3	30	9	6
SC0150	1	13.6	0	10	30	5	2
SC0151	1	7.1	0	9	4	30	25
SC0152	1	40.3	0	5	30	30	10
SC0153	0	43.6	2	5	30	9	8
SC0154	1	44.6	0	7	5	4	22
SC0155	1	6.4	0	6	30	28	10
SC0156	1	10.8		1	30	30	21
SC0157	1	10.3	0	5	7	10	11
SC0158	0	58.5	0	6	30	11	10
SC0159	1	25	0	9	30	18	30
SC0160	0	7.6	0	6	15	7	17
SC0161	0	25.1	1	6	15	2	13
SC0162	0	7.8	0	6	30	7	12
SC0163	0	41.2	1	4	4	16	30
SC0164	0	8.5	0	7	30	4	6
SC0165	0	6.5	0	5	26	8	7
SC0166	0	8.9	0	8	30	14	17
SC0167	1	8.6	1	1	27	5	0
SC0168	0	9.1	0	3	30	30	10
SC0169	0	6.6		5	30	2	1
SC0170	1	7.9	2	8	30	7	8
SC0171	1	5.1		8	6	9.5	6
SC0172	0	5.1	1	10	18	30	3
SC0173	0	5.5	0	4	30	5	26
SC0174		5.6		7	21	15	3
SC0175	1	4	0	6	16	4	8
SC0176	0	4.8	0	2	9	6	2
SC0177	0	6.3	0	5	17	8	4
SC0178	1	7.7	0	7	15	2	1
SC0179	0	7.2	0	6	9	9	30
SC0180	1	4.7	0	7	30	6	30
SC0181	1	34.4	0	9	30	30	30
SC0182	0	7.7	1	9	30	13	5
SC0183	0	5.1		8	30	30	30
SC0184	0	7.1	0	3	30	30	30
SC0185	1	8.8	0	8	30	30	16
SC0186	1	14.4	2	8	30	16.8	23.9
SC0187	1	12	0	3	30	5.8	30
SC0188	1	11.1	0	9	30	14.6	6.8
SC0189	0	42.3	1	4	30	30	26.8
SC0190	0	18.9	2	10	30	29	9.2
SC0191	1	7.6	0	5	16	15	5.3
SC0192	0	38.2	2	6	10.3	15	30
SC0193	1	29.1	0	7	22.3	4.1	7.3
SC0194	0	46.9	0	9	30	15	7.8
SC0195	0	47.1	1	9	30	15.7	8.4
SC0196	1	10.5	0	7	30	3.4	6
SC0197	0	8.9	0	6	30	9.1	7
SC0198	0	9.3	0	2	20	15.4	4.7
SC0199	1	46.8	1	1	30	12	13
SC0200	1	21.6	0	9	30	9.5	30
SC0201	0	21.2		8	30	3	30
SC0202	1	73.4	2	3	9.1	8	3
SC0203	0	5	0	5	16.8	13	21.2
SC0204	1	6.6	1	5	29.1	7	11
SC0205	0	33.8	1	10	30	9	8
SC0206	1	9.3	2	7	30	26	16
SC0207	0	12.5	1	7	30	14	16
SC0208	1	48.8	1	5	30	20	30
SC0209	1	18.3	1	9	30	20	4.3
SC0210	0	10.3	2	2	10.3	12	24.9
SC0211	1	54.2	1	7	30	7.8	7.6
SC0212	0	42.7	2	4	30	30	30
SC0213	1	39.4	1	5	30	6.1	20.3
SC0214	1	4.9	0	4	30	17	3
SC0215	1	34.5	1	10	30	3.2	14.1
SC0216	1	10.4	0	5	6	3	10
SC0217	1	7.6		4	22.5	19.8	13.3
SC0218	1	12.1	0	10	30	30	30
SC0219	0	30.7	0	10	30	30	30
SC0220	0	55.7	0	8	24.4	30	5.2
SC0221	0	30	0	9	30	5.5	8.5
SC0222	0	30.5	0	7	30	6.4	3.8
SC0223	0	30.8	1	10	30	30	12
SC0224	0	29.1	1	10	30	30	30
SC0225	0	30.8	0	6	30	9.8	30
SC0226	1	22.5	0	8	30	12.3	30
SC0227	1	43.1	0	9	30	0	20
SC0228	0	23.3	0	4	30	6.4	3.9
SC0229	0	38.4	1	6	30	30	30
SC0230	1	45.2	1	7	30	9.5	7.4
SC0231	0	14	0	8	30	22.8	5.7
SC0232	1	62.9	0	8	30	30	9
SC0233	1	60.2	0	4	3.8	15.4	9.2
SC0234	0	33	2	10	3	9.8	8.8
SC0235	1	71.8	0	5	30	3	9
SC0236	0	72.6	1	6	3.2	2.5	3.2
SC0237	1	31.5	1	6	30	30	30
SC0238	1	46.3	0	7	30	14.3	12.4
SC0239	0	45.9	1	7	30	18	8
SC0240	0	24.4	1	9	30	30	30
SC0241	1	41.4	2	10	30	30	7.9
SC0242	1	16.1	0	7	30	26	16
SC0243	1	29.8	2	3	30	18	29
SC0244	1	11.3	1	7	30	30	7.4
SC0245	0	27.9	1	8	30	30	30
SC0246	1	44.1	2	7	30	30	8
SC0247	0	16.7	1	8	30	7	30
SC0248	1	49.9	2	8	30	5.3	10.7
SC0249	0	24.8	1	7	30	6	10.7
SC0250	0	55.9	1	7	30	30	30
SC0251	1	55.3	0	9	30	10	5.6
SC0252	1	24.5	0	10	30	30	11
SC0253	0	53.9	2	2	2.8	3.1	8
SC0254	1	26.7	0	10	18	4	16
SC0255	1	51.1	2	6	11.4	30	4.8
SC0256	0	49.5	2	5	25	2	5
SC0257	1	73.6	0	2	4.9	3.4	5
SC0258	0	43.6	1	8	25	30	30
SC0259	1	10.3	0	7	30	30	10.3
SC0260	1	14.9	0	8	30	11	6
SC0261	0	27.7	2	7	30	8	30
SC0262	1	13.9	0	10	30	30	30
SC0263	0	29.6	1	4	11.2	11.2	22.2
SC0264	1	33.2	0	6	30	6	30
SC0265	0	34.3	2	6	15	6	9
SC0266	1	39.6	0	9	30	30	11
SC0267	1	9.1		3	5.3	5.4	3
SC0268	0	10.9	2	8	30	30	3
SC0269	1	40.5	2	4	9.8	3.5	6.4
SC0271	0	13.1	0	8	30	12.6	12.9
SC0272	0	40.4	0	3	30	10	14
SC0273	0	46.8	2	8	18.7	11.6	2.8
SC0274	1	35.7	2	6	30	10	1
SC0275	0	55	2	6	25	4	18
SC0276	1	22.7	0	6	0	0	0
SC0277	0	22.4	1	7	30	30	30
SC0278	1	33.6	0	7	29	9	6
SC0279	0	41.5	0	2	30	30	30
SC0280	1	35.4	1	9	30	30	24
SC0281	0	63.1	0	2	6	6	3
SC0282	0	17.2	0	8	4	30	0
SC0283	0	32.3	1	7	25	30	14.5
SC0284	0	49.7	1	10	30	30	6
SC0285	0	67.8	2	5	30	14	11
SC0286	0	27.5	2	6	30	30	30
SC0287	1	24	1	3	30	27	30
SC0288	0	25.6	1	8	30	15	14
SC0289	1	50.7	2	7	30	30	14
SC0290	1	53.3	0	8	30	2	17
SC0291	0	47.5	1	6	30	2	14
SC0292	0	29.7	0	6	30	30	30
SC0293	1	31	0	8	30	21	30
SC0294	1	46.2	0	8	30	30	30
SC0295	1	62.8	2	8	30	2	16
SC0296	0	23.4	2	7	30	30	30
SC0297	1	28	1	6	6	6	14
SC0298	0	21.2		4	30	14	12
SC0299	0	36.8	1	10	30	30	28
SC0300	1	33.6	1	8	30	30	30
SC0301	0	27.3	0	10	30	28	30
SC0302	1	30.3	0	9	30	30	7
SC0303	1	67.6	0	5	30	7	4
SC0304	0	42.7	0	10	30	3	7
SC0305	0	54.4	1	7	30	13	30
SC0307	0	34.3	2	10	17.8	30	14.6
SC0308	1	43.1	0	8	30	30	2.3
SC0309	1	9.1	1	10	4	21	25
SC0310	0	38.9	0	7	30	16.8	9
SC0311	1	38.5	1	4	30	3.9	4
SC0312	0	52.6	2	7	7.2	15	10.4
SC0313	0	33	0	7	30	9.3	30
SC0314	1	32.3	2	6	30	2.8	30
SC0315	1	24.2	0	10	15	30	30
SC0316	0	52.8	0	9	30	30	30
SC0317	1	42	0	4	30	6.2	4.6
SC0318	0	67.6	2	4	8	17	6
SC0319	1	34.7	0	8	30	30	30
SC0320	1	33.8	0	10	30	30	30
SC0321	1	26.9	1	8	30	30	30
SC0322	0	54.4	1	9	30	30	18
SC0323	1	28	0	7	30	30	5
SC0324	0	29.8	1	8	30	30	30
SC0325	0	28.2	0	10	30	30	30
SC0326	1	50.6		8	30	30	30
SC0327	0	29.3	0	8	30	30	7
SC0328	0	28.7	0	9	30	30	6.2
SC0329	1	60.7	0	7	30	30	30
SC0330	1	5.9	0	7	8	9	14
SC0331	0	8.4		9	30	30	4
SC0332	1	27.3	1	9	30	6	21
SC0333	0	49	2	10	30	30	30
SC0334	1	19.9	0	8	30	30	30
SC0335	1	13	1	10	30	17	13
SC0336	0	8.9	0	10	26	4	20
SC0337	0	10.9	0	8	30	30	30
SC0338	1	5	0	7	23	30	5
SC0339	1	9.4	2	8	25	30	22
SC0340	1	29.8	0	8	30	14	5
SC0341	1	8.5	0	10	30	30	7
SC0342	0	5.9	2	4	30	5	8
SC0343	0	11.3	2	8	30	9	30
SC0344	1	15.9	0	8	3	30	14
SC0345	1	39	0	8	30	30	30
SC0346	0	32.9		10	30	30	30
SC0347	0	9.4		4	26	5	30
SC0348	0	6.2	2	2	20	15	14
SC0349	1	34.7	1	7	30	30	30
SC0350	1	33.9	1	10	30	11	19
SC0351	0	55.8	1	10	20	7	5
SC0352	1	55.2	0	9	30	30	12
SC0353	1	11.1	0	9	30	25	30
SC0354	1	56.1	0	6	30	2	30
SC0355	1	19.1	1	4	30	20	20
SC0356	1	59.6	1	1	2	5	2
SC0357	0	13.6	0	10	9.7	14.4	10
SC0358	1	78.7	0	6	30	17	30
SC0359	0	17.9	2	7	13	17	5
SC0360	1	18.7	0	10	30	30	30
SC0361	1	32.3	0	10	30	28.2	5.9
SC0362	0	25.2	0	5	30	21	30
SC0363	1	16.2	0	10	30	30	5
SC0364	1	53	1	8	4.9	4.6	5.2
SC0365	0	4.6	2	1	30	30	30
SC0366	1	45.4	0	5	30	30	10
SC0367	1	45	1	3	3.2	3	8.1
SC0368	1	57.8	2	7	30	30	10
SC0369	0	6.6	2	2	30	30	30
SC0370	1	55.5	0	1	30	30	30
SC0371	0	57.9	2	9	30	30	30
SC0372	1	37.8	0	6	30	30	5.2
SC0373	1	12.3	0	7	30	12	4
SC0374	1	56		2	5.6	3.3	6
SC0375	1	25.3	0	9	30	30	30
SC0376	0	36.4	0	8	30	30	30
SC0377	1	35.9	0	7	30	8.1	17.5
SC0378	1	64	1	3	13	12.5	2
SC0379	1	34.1	1	9	3.2	7.3	5.6
SC0380	1	73.2	0	2	30	9	5
SC0381	1	61.5	1	5	4.2	1	3
SC0382	0	34.2	1	10	14.4	3.6	23.6
SC0383	0	34.7	2	6	30	22.1	27.5
SC0384	1	46.8	0	2	5.8	22	8.1
SC0385	1	14.2	0	7	30	30	6.5
SC0386	1	6.5	2	2	30	30	9.8
SC0387	1	22.5	2	9	30	14	3.5
SC0388	0	26	2	9	30	30	5.9
SC0389	0	26.9	0	9	30	30	13.8
SC0390	1	26.2	1	3	30	30	30
SC0391	0	23.8	1	8	30	13.3	3.5
SC0392	0	22.9	0	8	30	30	13.3
SC0393	0	30.9	1	8	30	6.8	24.5
SC0394	0	18.3	0	8	20	30	30
SC0395	1	19.8	0	8	30	30	24.8
SC0396	1	45.8	1	9	25.2	18.3	26.1
SC0397	0	52.4	2	10	30	4.1	11.4
SC0398	1	48.2	1	8	14.5	1.5	3.1
SC0399	1	51.9	1	9	5.8	30	23.8
SC0400	0	13	2	3	30	30	30
SC0401	0	5.6	0	9	30	21.8	30
SC0402	1	27.2	2	6	30	10.2	30
SC0403	0	11.7		10	30	30	12.6
SC0404	1	35	2	4	30	30	30
SC0405	0	31.7	2	9	30	30	18.4
SC0406	1	54.7	2	5	30	17.3	30
SC0407	0	8	0	6	30	3.1	30
SC0408	1	9.2	0	8	30	13.3	2.1
SC0409	1	5	0	1	30	6.4	4.3
SC0410	1	23.6	0	10	30	4.2	30
SC0411	0	35.1	0	7	30	30	30
SC0412	0	34.8	0	9	30	30	21.9
SC0413	1	33.7	0	9	30	30	15
SC0414	1	5.3	0	8	30	28.5	20.1
SC0415	1	9.5	0	10	30	30	30
SC0416	1	13.4	0	9	30	30	30
SC0417	0	8.2	1	7	30	17.8	14.3
SC0418	0	14	2	9	30	9.7	13.1
SC0419	0	9.3	2	5	7.3	10.3	15.9
SC0420	1	44.7	2	9	5.7	30	7.4
SC0421	0	10.5	2	6	2.8	30	30
SC0422	1	19.5	2	8	30	30	30
SC0423	1	19.7	0	2	30	30	30
SC0424	0	28.7	1	10	30	3	23
SC0425	0	64.4	0	10	30	30	14.5
SC0426	1	20.6	0	7	30	13.3	6
SC0427	1	39.2	2	10	30	12.4	14.4
SC0428	1	39.1	2	8	8.9	5	5
SC0429	1	25.4	1	9	30	5.7	5.2
SC0430	0	6.2	2	2	19.4	30	12.6
SC0431	1	56.3	0	3	30	30	9.4
SC0432	1	17.6	0	9	30	30	9.6
SC0433	1	5.9	2	6	30	30	20.7
SC0434	1	15.8	0	9	30	9.3	12.6
SC0435	1	4.1	2	3	30	15.2	17.9
SC0436	0	8.9		6	30	9.9	30
SC0437	0	9.1	2	9	30	15.3	18.6
SC0438	1	16	0	1	30	4.3	30
SC0439	1	6.1	0	10	30	15.8	30
SC0440	1	9.9	0	9	30	30	7.1
SC0441	0	4.8		1	20.8	3	1.5
SC0442	1	6.5	0	9	30	30	26.6
SC0443	1	8.5	0	6	30	30	30
SC0444	0	24.3	0	9	30	30	5.5
SC0445	0	26	0	8	30	30	3.6
SC0447	0	29.7	2	8	26	30	12
SC0448	1	25.6	1	6	30	30	30
SC0449	1	6.8	1	2	30	12	2
SC0450	1	41.9	1	7	30	29	15
SC0451	0	27.2	0	10	30	23	7
SC0452	1	28.8	0	10	30	15	30
SC0453	0	13.8	2	7	27	9	14
SC0454	0	23.1	1	9	30	30	30
SC0455	1	28.4	1	7	30	30	15
SC0456	0	12.5	0	9	30	30	12
SC0457	0	13.6	2	5	30	30	30
SC0458	0	8.1	0	9	13	15	22
SC0459	1	12.2	0	10	30	4	3
SC0460	1	9.8	0	8	30	30	30
SC0461	1	10.7	0	6	2	11	30
SC0462	1	18.1	0	10	30	6	30
SC0463	1	19	0	6	9	4	20
SC0464	0	39.2	2	9	30	30	30
SC0465	1	30.9	2	10	30	12	30
SC0466	0	39.5	2	4	30	16	17
SC0467	1	39.6	2	6	14	5	6
SC0468	1	12.9	0	6	18	5	2
SC0469	1	6.8	2	9	30	9	30
SC0470	1	44.5	0	8	30	30	13
SC0471	0	42.9	0	2	2.9	8	4.4
SC0472	0	18.2	2	10	30	30	21.8
SC0473	0	10.9	0	8	30	30	30
SC0474	0	33.5	1	8	30	30	30
SC0475	0	47.4	2	6	11	18.7	8.7
SC0476	0	25.7	0	8	30	13.5	5.4
SC0477	0	8	0	7	7.3	6	6.2
SC0478	0	7.7	1	3	17.2	15.6	1.8
SC0479	1	12.3	0	5	30	30	8
SC0480	0	71.8	1	9	30	30	30
SC0481	0	10.9	0	9	30	30	6.4
SC0482	0	11	0	4	30	28	30
SC0483	0	10.7	2	7	30	30	3.6
SC0484	0	14.1	0	9	30	30	30
SC0485	0	9	2	8	30	30	30
SC0486	0	44.6	1	9	30	16	12.4
SC0487	1	11.5	0	10	30	30	4.5
SC0488	0	10.6	0	8	30	11.8	18.4
SC0489	0	7.5	0	10	30	20.3	24.8
SC0490	1	11.1	0	10	30	30	3.8
SC0491	0	24.9	0	9	30	30	22
SC0492	1	71.8	0	9	5	3	5
SC0493	1	27.2	0	10	30	30	23
SC0494	1	26.6	0	9	17	30	28
SC0495	1	18.9	0	10	30	28	6
SC0496	0	46.7	0	6	3.8	4	30
SC0497	1	45.3	1	7	30	30	8
SC0498	1	43.9	0	8	29	30	7
SC0499	1	37.7	1	10	30	30	30
SC0500	1	36.9	2	10	30	30	30
SC0501	0	29.8	0	9	30	30	30
SC0502	0	37	1	9	10.7	7.3	24.5
SC0503	0	57.7	0	7	6	7	7
SC0504	0	27.5	0	10	30	8.4	9.7
SC0505	0	6.3	0	6	30	15	26
SC0506	0	53.3	1	9	30	8	8
SC0507	0	13.1		5	30	30	30
SC0508	0	19	0	7	30	14	30
SC0509	1	23.9		7	30	30	30
SC0510	1	67.7	2	5	30	23	10
SC0511	0	51.9	2	8	30	30	11
SC0512	1	27.1	1	10	30	30	6.5
SC0513	0	32	0	8	30	30	5.9
SC0514	1	32.6	0	3	30	30	30
SC0515	1	15.5	1	1	5.2	13.6	12
SC0516	1	26.8	0	10	30	11.4	30
SC0517	1	4.3	2	7	30	6	2
SC0518	0	7.3	1	4	30	8	4
SC0519	0	25.8	1	8	30	21.1	22.9
SC0520	1	9.6	0	10	30	3	30
SC0521	0	11	0	6	30	30	3.9
SC0522	1	18.3	0	10	30	30	11.4
SC0523	0	31.8	2	6	30	30	24
SC0524	1	9.4	0	8	30	8.1	12.5
SC0525	0	39.8	0	10	5	2	4
SC0526	1	32.1	2	5	30	17	12
SC0527	1	36.5	0	8	30	30	30
SC0528	1	51.1	1	2	30	8.3	30
SC0529	0	9.5	2	8	30	12.8	8
SC0530	1	20.1	1	8	30	7	30
SC0531	1	67.9	0	4	4	7	2
SC0532	1	40.8	1	8	30	11	12
SC0533	1	7.1	0	5	30	19	18
SC0534	0	10.7	0	6	30	15	3
SC0535	1	45.1	1	10	30	30	3
SC0536	0	46.6	1	10	9	9	7
SC0537	1	13.4	0	9	30	30	8
SC0538	1	12	0	10	30	12	20
SC0539	1	19.4		3	30	12	16
SC0540	0	13.4	0	10	30	16	1
SC0542	1	15.5	1	10	5	7	14
SC0543	0	10	0	8	16	15	10
SC0544	0	12.5	0	10	30	27	3
SC0545	1	14.4	0	8	27	30	29
SC0546	1	38.5	0	8	30	30	5
SC0547	0	6.7	2	7	30	8	7
SC0548	1	47.8	1	8	30	7	6
SC0549	1	15.5	0	9	8	10	4
SC0550	1	51	0	5	3	4	2
SC0551	0	9.3	0	6	26	23	5
SC0552	1	40.1	1	6	1	2	2
SC0553	1	12.2	1	6	2	23	1
SC0554	1	17	1	7	30	30	22
SC0555	1	6.9		1	6.4	2.5	3.9
SC0556	1	38.4	0	5	30	30	16.9
SC0557	1	7	0	8	10	1.8	23.7
SC0558	1	11.3	0	10	30	7	2.1
SC0559	0	19.8	0	9	30	23.6	30
SC0560	1	52.4	1	2	14	5.8	7
SC0561	1	30.3	2	7	30	4.5	4.6
SC0562	0	33.1	0	2	30	9.9	8.9
SC0563	1	35.5	0	10	30	30	12.2
SC0564	1	50.7	1	8	30	2.3	16.3
SC0565	1	41.9	2	7	30	21	9.3
SC0566	1	20.9	0	10	7	6	11.9
SC0567	1	18.4	0	10	22.7	28	30
SC0568	0	21.4	2	6	30	19	1.5
SC0569	1	8.7	1	1	30	7.3	9.1
SC0570	1	43.4	0	8	30	3.2	11.5
SC0571	1	11.2	0	8	30	13.6	9.2
SC0572	1	11	0	5	30	15	22.5
SC0573	0	29.6	0	10	30	30	30
SC0574	1	13.4	1	6	3.9	1.6	1.6
SC0575	1	41.1	0	9	14.1	10.3	1.1
SC0576	0	7.7	0	6	30	29.2	13.2
SC0577	0	16.3	0	6	30	15.9	9.6
SC0578	1	40.3	0	3	30	5.8	30
SC0579	0	17.5	0	10	30	30	30
SC0580	1	6	1	1	7	30	7
SC0581	1	7.6	2	9	17	30	30
SC0582	1	39.4	0	8	30	30	30
SC0583	1	17.9	0	8	30	30	30
SC0584	1	31.3		10	30	30	30
SC0585	1	6.6	0	7	30	12.8	2.7
SC0586	1	49.2	2	9	30	17.7	11
SC0587	0	25.8	0	7	30	30	30
SC0588	0	23.4	0	9	30	30	30
SC0589	0	20.4	0	10	30	30	30
SC0590	0	7.7	0	8	25	20	2
SC0591	1	5.3	0	6	30	10.5	30
SC0592	0	53.2	2	8	30	6	30
SC0593	1	19.4	0	10	30	30	30
SC0594	1	10.2	2	3	7.6	15	10
SC0595	0	9.9	2	7	25	16	7
SC0596	1	11.9	1	10	30	30	5
SC0597	0	7.9	0	8	30	16	1
SC0598	0	10.8	0	1	30	8	15
SC0599	0	41.9	1	6	30	30	30
SC0600	0	24.8	0	9	30	9.3	30
SC0601	1	25.1	0	7	30	30	9
SC0602	0	28.8	1	7	30	30	30
SC0603	1	20.4	0	9	30	30	30
SC0604	0	26.4	1	3	30	30	30
SC0605	0	28.8	1	10	30	30	30
SC0606	0	16.1	2	8	30	30	30
SC0607	0	14.9	2	10	30	30	30
SC0608	0	11.4	1	9	30	30	8
SC0609	0	7.3	0	1	3	2	2
SC0610	1	19.7	0	10	30	30	26
SC0611	1	64.5	0	6	4	10	7
SC0613	1	28.1	1	9	30	30	30
SC0614	0	28.2	0	7	30	30	30
SC0615	0	17.7	0	7	3	30	30
SC0616	0	27	1	6	30	30	6
SC0617	0	14.8	1	2	30	3	3
SC0618	1	35	1	9	30	30	30
SC0619	0	36.2	1	6	30	24	30
SC0620	0	8.6	0	1	30	17	8
SC0621	1	75.9	1	1	2	3	1
SC0622	1	11	0	9	30	17	7
SC0623	1	27.9	1	5	30	30	24
SC0624	1	20	0	8	30	27	30
SC0625	1	17.8	0	10	30	30	30
SC0626	1	41.8	0	9	30	10	30
SC0627	1	27	0	8	30	30	5
SC0628	0	35.2	2	9	30	30	30
SC0629	1	44.2		7	30	2	7
SC0630	1	27.1	0	7	30	30	13
SC0632	0	40.7	0	7	2.9	8.6	6.2
SC0633	1	32.9	2	5	30	30	30
SC0634	1	16	0	4	30	28.6	5.3
SC0635	0	37.4	0	6	30	30	30
SC0636	1	22.8	0	8	30	4	2
SC0637	0	24.2	2	5	30	30	30
SC0638	1	22.2	0	9	30	21.2	30
SC0639	0	42.8	1	4	30	30	6.1
SC0640	1	23.4	0	9	30	30	30
SC0641	1	45.3	2	3	5.7	12.1	1.5
SC0642	0	12.9	0	6	30	18.3	21.6
SC0643	1	40.4	0	8	30	30	10.8
SC0644	0	42.9	1	5	26.2	4.7	21.2
SC0645	0	30	2	7	30	17	29.7
SC0646	1	36.2	2	4	30	30	17
SC0647	1	31.7	2	6	30	21	3
SC0648	1	29.3	0	4	30	20	30
SC0649	1	34.1	2	9	30	10	30
SC0650	1	38.9	0	10	30	30	23
SC0651	1	31.3	1	10	17	16	6
SC0652	0	60.5	1	9	29	10	15
SC0653	1	27.1	0	10	7	30	30
SC0654	0	38.2	1	9	30	30	13
SC0655	0	11	2	6	30	30	3
SC0656	0	41.8	0	9	30	30	4
SC0657	1	37.3	2	4	30	30	30
SC0658	1	65.4	1	5	3	24	4
SC0659	0	13.9	1	7	30	3	9
SC0660	1	18	0	9	30	30	30
SC0661	0	8.5	0	8	9	3	5
SC0662	1	38.9	0	2	30	15	24
SC0663	1	22	2	2	30	30	16
SC0664	1	34.5	1	8	16	3	5
SC0665	0	40.3	0	2	30	30	3
SC0666	1	9	0	7	30	30	7
SC0667	0	13.6	0	9	30	13	11
SC0668	0	8.3	2	3	30	14	1
SC0669	0	12	0	5	30	30	6
SC0670	1	50	0	8	30	9.3	30
SC0671	1	30.4	0	7	30	30	30
SC0672	1	29.5	2	10	30	30	30
SC0673	0	32	0	6	30	30	30
SC0674	1	44	2	9	30	17.7	24.7
SC0675	1	33.7	2	4	30	30	30
SC0676	0	38.9	2	9	30	9	2.5
SC0677	1	31.5	0	10	30	30	7.4
SC0678	1	10.2	0	8	30	19.5	10.5
SC0679	1	55.4	0	9	16.8	4.3	16.4
SC0680	0	60.2	1	6	30	30	14.7
SC0681	0	24	0	7	30	30	30
SC0682	1	9.9		3	30	30	23.2
SC0683	1	35.4	0	9	30	30	30
SC0684	0	9.8	0	4	30	6.8	2.5
SC0685	1	9.5	2	10	30	29.6	22.6
SC0686	1	11	0	4	30	25.4	30
SC0687	0	11.6	2	10	30	21.9	3.5
SC0688	0	45	1	10	9.1	7.8	2.6
SC0689	1	41.4	0	7	30	30	8.5
SC0690	1	10.9	0	10	30	3.3	7.7
SC0691	0	56.2	0	10	30	7.4	17.4
SC0692	1	8.7	2	7	30	2	9
SC0693	1	18.4	2	10	30	7.5	30
SC0694	1	42.9	2	8	30	6.4	16.8
SC0695	0	10.2	2	1	20.8	30	3.8
SC0696	0	12.7	2	8	30	13.3	30
SC0697	0	44.7	1	8	30	30	30
SC0698	1	36.9	1	6	30	10.9	6.1
SC0699	0	39.1	1	2	30	30	7.9
SC0700	0	41.9	2	10	30	30	30
SC0701	0	8.1	0	8	29.7	6.6	0.9
SC0702	0	37.5	2	10	5.5	12.8	6.4
SC0703	1	35.3	2	9	30	30	2.8
SC0704	1	31.8	2	8	30	30	14.7
SC0705	0	35	0	10	30	30	10.7
SC0706	1	52.8	2	8	30	30	10.8
SC0707	1	20	0	10	30	13.7	1.4
SC0708	1	51.5	1	10	30	30	30
SC0709	1	24.3	1	8	30	22	22
SC0710	0	13.3	0	10	23	9	5
SC0711	0	41.2	1	9	30	5	2
SC0712	0	14.6	2	5	30	24	9
SC0713	1	45.3	0	8	8	16	9
SC0714	0	35.3	0	8	30	30	26
SC0715	0	7	1	4	30	30	4
SC0716	1	4.6	2	4	25	30	5
SC0717	1	10.3		8	30	13	12
SC0718	1	40.9	1	8	30	30	30
SC0719	0	43.5	0	9	25	15	4
SC0720	1	14.6	1	10	30	30	4
SC0721	0	19.4	2	7	30	30	30
SC0722	0	22.6	1	8	30	30	30
SC0723	1	37.6	1	10	30	30	30
SC0724	1	35.8	1	9	30	30	17
SC0725	0	23.3	2	8	30	30	30
SC0726	1	31.3	2	7	30	30	30
SC0727	0	31.6	0	7	30	30	30
SC0728	1	22	2	9	30	30	30
SC0729	1	25	2	9	30	30	5
SC0730	0	23.4	1	10	30	30	30
SC0731	0	39.1	2	9	30	30	24
SC0732	0	27.2	2	8	30	3	29
SC0733	1	6.2		5	7	30	7
SC0734	0	13.2	0	10	30	30	8
SC0735	0	9	0	9	30	3	2
SC0736	0	7.1	0	9	28	10	4
SC0737	0	5.3	0	5	29	8	3
SC0738	0	36.4	1	10	30	30	10
SC0739	0	47.5	2	10	30	5	12
SC0740	1	13.5	0	10	30	30	6
SC0741	0	8.2	0	10	30	6.4	30
SC0742	1	19.2	0	10	30	7.6	3
SC0743	1	46.4	0	8	30	30	30
SC0744	1	38.6	2	8	30	6	3.2
SC0745	0	7.4	0	8	30	30	6.4
SC0746	1	28.1	0	8	30	30	7
SC0747	0	27	0	10	30	30	30
SC0748	1	7.2	0	7	30	2.7	18.3
SC0749	0	33.1	1	10	30	30	30
SC0750	0	75.7	2	7	4.5	2.6	1
SC0751	0	46	0	10	30	30	30
SC0752	0	33.4	1	9	30	30	30
SC0753	0	38.9	1	10	30	30	30
SC0754	1	33	0	10	30	30	30
SC0755	1	6.5	0	10	30	30	15
SC0756	0	9.8		6	30	30	25
SC0757	0	53.9	1	8	30	18	5
SC0758	1	10.2	0	10	30	30	14
SC0759	1	12.8	0	10	30	30	12
SC0760	0	13.1		9	30	30	30
SC0761	0	23.2	0	8	30	6	12
SC0762	0	10.9	0	9	30	30	30
SC0763	1	6.5		9	30	25	30
SC0764	0	8.7	0	9	30	24	30
SC0765	0	40.3	2	8	30	30	30
SC0766	1	16.9	1	10	5	30	8
SC0767	1	10.1	0	10	30	30	11
SC0768	1	23.6	0	10	30	30	30
SC0769	1	13.4	0	10	30	30	30
SC0770	0	26.6	1	10	30	30	18
SC0771	1	73.5	1	8	30	30	10
SC0772	1	55	0	10	30	12	30
SC0773	1	38.6	0	9	30	30	30
SC0774	1	57.9	1	8	30	30	30
SC0775	0	23.1	0	9	30	30	30
SC0776	1	21.9	0	8	30	30	8
SC0777	0	6.3	0	1	1	5	5
SC0778	1	18.5	1	8	10	12	22
SC0779	0	13.3	0	10	30	30	9
SC0780	0	17.7	0	9	30	30	30
SC0781	1	42.9	0	8	30	4	4
SC0782	0	16.9	2	10	30	30	30
SC0783	1	37.7	0	7	30	30	25
SC0784	1	23.3	1	8	30	30	24
SC0785	0	21	0	9	30	30	9
SC0786	1	13.3	0	7	30	30	10
SC0787	1	45.9	0	9	30	2	2
SC0788	0	30.1	1	7	30	13	13
SC0789	1	33	2	3	30	30	18
SC0790	0	49.3	0	7	30	13	30
SC0791	0	28.9	1	10	30	30	30
SC0792	0	10.3	2	7	30	30	30
SC0793	1	9.5	0	8	30	30	30
SC0794	1	11.6	0	6	30	30	30
SC0795	1	12.8	0	6	30	30	30
SC0796	1	8.3		8	30	23	17
SC0797	1	9.8	0	9	23	23	23
SC0798	1	8.3	0	7	30	26	19
SC0799	1	27.9	2	5	30	19	3
SC0800	0	11.9	1	10	30	30	30
SC0801	0	11.7	2	10	30	28	8
SC0802	0	13.2	0	10	30	28	8
SC0803	0	13.9	0	7	30	5	28
SC0805	0	17.8	2	10	30	30	30
SC0806	0	54.9	1	8	30	28	15
SC0807	1	19.7	0	10	30	30	30
SC0808	0	26.7	0	8	30	30	1.4
SC0809	1	11.5	0	9	18	30	2
SC0810	0	46	1	10	30	30	9.5
SC0811	0	47.1	2	7	30	24	25
SC0812	1	41.8	2	8	30	30	30
SC0813	0	16.2	2	9	30	30	30
SC0814	0	39	2	10	30	30	30
SC0815	1	13.3	1	10	30	30	30
SC0816	0	26.8	1	10	30	30	30
SC0817	0	11.2	0	6	30	19	30
SC0818	1	9.3	0	10	30	30	20
SC0819	0	12.5	0	10	30	15	6
SC0820	0	13.5	2	9	30	30	25
SC0821	1	12.3	0	6	30	30	30
SC0822	1	9	0	8	30	30	8
SC0823	1	11.8	0	3	30	7	30
SC0824	0	9.5	2	8	20.4	30	22.4
SC0825	1	22.5	0	2	30	30	30
SC0826	1	12.5	0	7	30	30	30
SC0827	1	42	0	4	9.4	7.5	5.9
SC0828	0	9.4	2	2	30	30	30
SC0829	1	7.4		8	30	30	19
SC0830	0	8.1		10	30	30	30
SC0831	1	8.2	0	7	30	30	30
SC0832	1	34.4	0	7	30	30	30
SC0833	0	12.5	0	8	30	30	30
SC0834	0	9.4	0	9	30	19.8	30
SC0835	0	11.8	2	9	13.3	18.8	25
SC0836	0	9.5	0	9	30	1.3	18
SC0837	0	10	2	7	30	2	10
SC0838	1	12.4	0	10	24	30	1.3
SC0839	0	10.7	0	10	30	27.6	18.4
SC0840	1	5.5	2	9	30	25	13.9
SC0841	1	9	0	10	30	25.3	8.3
SC0842	1	6.8	2	9	30	1.7	30
SC0843	0	7.8	0	8	30	19.3	30
SC0844	0	5.1	2	6	30	14.5	20.5
SC0845	0	6.9	0	10	30	3.2	6.6
SC0846	0	7.8	2	10	30	20.9	6.6
SC0847	0	23	1	9	26	30	30
SC0848	1	23.2	1	9	24.7	15.5	16.1
SC0849	1	14.5	0	10	30	30	30
SC0850	1	15.5	0	9	30	26.4	30
SC0851	1	10.9	0	10	30	30	30
SC0852	1	9.4	0	8	30	30	30
SC0853	0	14	0	8	30	30	6.8
SC0854	1	45.3	0	9	30	30	30
SC0855	0	20.3	0	6	30	30	30
SC0856	0	38.6	1	10	30	30	29
SC0857	1	5.4	1	5	15	9	11
SC0858	1	27.4	0	7	30	30	30
SC0859	0	82.3	0	1	11	10	5
SC0860	1	76.5	1	6	30	7	5
SC0861	1	5.4	1	9	30	30	4
SC0862	1	26.7	1	8	6	12	15
SC0863	0	11.5	2	5	30	14	10
SC0864	1	12.7	0	10	30	30	8
SC0865	0	8.1	0	10	30	30	22
SC0866	0	14.4	0	10	30	30	30
SC0867	0	14.4	1	10	30	30	30
SC0868	0	37.5	1	9	16	8	30
SC0869	0	7.4		1	29	6	8
SC0870	0	27	0	8	15	17	6
SC0871	1	9.2		8	30	5	15
SC0872	1	42.7	0	9	5	7	11
SC0873	0	11.7	0	8	30	30	16
SC0874	0	10.9		6	30	7	21.4
SC0875	0	15	0	10	30	23	30
SC0876	1	5	2	1	8	8	3
SC0877	0	25.6	1	1	30	30	25
SC0878	1	26.9	0	7	30	30	30
SC0879	1	25.5	0	10	30	30	30
SC0880	1	25.6	0	5	30	14	10
SC0881	0	26.8	0	9	30	30	30
SC0882	1	37.5	2	7	30	30	22
SC0883	0	11.1	0	10	30	6	12
SC0884	1	9.8	0	8	23	3	14
SC0885	1	8.4	0	4	30	5	3
SC0886	1	62.7	2	7	27	25	3
SC0887	0	30.7	0	8	30	30	30
SC0888	1	30.6	0	10	30	30	30
SC0889	1	13.2	0	9	30	30	30
SC0890	0	53.7	0	10	30	30	8
SC0891	1	11.3	0	10	30	30	5
SC0892	1	34.3	0	10	30	12	16
SC0893	1	49.4	1	9	30	29	30
SC0894	1	60.6	2	8	30	30	5
SC0895	0	40	1	10	30	30	12
SC0896	0	65.3	2	5	30	11	9
SC0897	1	13.5	2	10	13	21	1
SC0898	1	39.1	2	9	30	30	5
SC0899	1	61.4	2	7	5	3	4
SC0900	0	54.8	2	6	25	7	3
SC0901	0	31.3	1	10	30	9	18
SC0902	1	29	1	10	30	10	6
SC0903	0	9.4		10	30	30	28
SC0904	1	6.8	0	10	30	30	30
SC0905	1	70	1	3	6	6	4
SC0906	1	52.9	0	9	30	30	30
SC0907	0	29.4	1	10	30	30	30
SC0908	1	6.3		7	30	14	12
SC0909	1	25	0	10	30	30	30
SC0910	1	22.8	1	9	30	30	30
SC0911	1	14.3	0	8	30	30	7
SC0912	0	11.5	0	10	30	15	30
SC0913	0	9.4	0	6	30	14	30
SC0914	1	14.3	0	10	30	30	10
SC0915	1	12.2	0	10	30	30	30
SC0916	0	7	2	9	30	30	30
SC0917	1	8.8	2	9	30	30	30
SC0918	0	10.1	0	7	30	17	17
SC0919	0	7.4	2	8	30	30	30
SC0920	1	10.7	0	10	30	30	30
SC0921	1	9.9	2	7	30	10	10
SC0922	0	29	1	10	30	30	6.3
SC0923	0	29.1	0	4	11.9	5.1	5.9
SC0924	1	41.8	0	10	30	30	30
SC0925	1	29.6	1	10	30	30	30
SC0926	1	23.1	0	9	30	30	30
SC0927	0	23.9	0	10	30	30	30
SC0928	1	25.9	1	9	30	30	30
SC0929	1	28.9	0	8	30	30	4
SC0930	0	4.6	0	10	30	30	13
SC0931	1	31.9	2	4	30	26	7.3
SC0932	0	13	0	10	30	27	8
SC0933	0	14.1	2	10	30	30	30
SC0934	0	40.6	1	5	24	14	30
SC0935	1	48	0	4	23	15	18
SC0936	0	5.3	2	7	30	13	30
SC0937	1	13.6	0	6	30	30	26
SC0938	1	67.4	0	7	30	30	23
SC0939	1	27.7	0	5	30	30	30
SC0940	0	10	0	8	30	30	30
SC0941	0	22.2	2	7	30	30	14
SC0942	1	32	2	8	30	30	30
SC0943	0	24.8	1	8	30	30	30
SC0944	1	28.5	0	9	30	30	30
SC0945	0	28.9	2	10	8	9	30
SC0946	0	7.4	2	7	30	4	9
SC0947	0	40.6	0	10	30	30	30
SC0948	1	56.8	2	8	6	23	5
SC0949	1	77	0	6	8	2	2
SC0950	1	66.8	2	4	30	26	26
SC0951	1	26.2	2	7	30	30	30
SC0952	1	53	2	6	30	30	7
SC0953	0	29.7	1	9	30	30	30
SC0954	1	7.5	0	9	30	10	30
SC0955	1	10.7		9	30	30	25
SC0956	1	35.1	2	6	30	13	17
SC0957	1	12.7	1	6	30	30	15
SC0958	0	43.1	2	10	30	30	30
SC0959	1	12.7	2	7	30	18	28
SC0960	0	29	1	9	30	30	30
SC0961	1	25.8	1	9	30	30	30
SC0962	0	41.1	1	8	30	30	22
SC0963	1	25.3	0	9	20	30	6
SC0964	0	54.5	2	8	30	30	4
SC0965	1	57.7	0	9	30	17	30
SC0966	0	30.4	1	6	30	30	30
SC0967	0	26.3	2	10	30	30	24
SC0968	1	11	2	5	30	26	24
SC0969	0	55.7	2	10	30	30	12
SC0970	0	26	1	9	30	22	12
SC0971	1	26.2	0	10	30	30	30
SC0972	0	25.5	1	10	30	30	30
SC0973	1	24.7	0	5	30	30	26
SC0974	0	23.5	1	10	30	30	30
SC0975	0	7.3	0	8	30	30	30
SC0976	1	31.6	0	10	30	25	6
SC0977	0	15.3	0	10	30	30	27
SC0978	1	52.5	1	7	30	30	30
SC0979	0	6.2		7	28	30	23
SC0980	0	7.5	1	9	30	10	2
SC0981	0	40	2	10	30	25	7
SC0982	1	9.2	0	10	26	10	12
SC0983	0	75.2	1	8	30	2	14
SC0984	1	4.1	1	8	30	30	24
SC0985	1	34.1	2	10	30	30	9
SC0986	1	28	1	9	30	30	21
SC0987	0	30.9	2	10	30	30	30
SC0988	0	39.8	1	10	30	30	16
SC0989	0	19.1	2	8	30	22	8
SC0990	1	13.4	1	10	15	30	26
SC0991	1	10.2	0	10	30	8	17
SC0992	1	8.6		10	2	22	5
SC0993	1	7.9	1	9	30	30	30
SC0994	1	9.5	0	7	30	30	30
SC0995	0	7.1	1	7	27	30	12
SC0996	0	10.4	1	10	30	20	23
SC0997	0	10.4	0	10	16	20	30
SC0998	0	6	0	10	30	30	30
SC0999	0	5.8	0	9	30	14	14
SC1000	1	11.7	0	10	30	9	14
SC1001	1	8.5	1	10	30	24	19
SC1002	0	9.7	2	4	30	4	5
SC1003	1	11.3	0	4	30	17	17
SC1004	0	32.5	0	9	30	30	30
SC1005	0	28.4	0	9	30	30	30
SC1006	0	12	0	7	30	30	30
SC1007	0	10.3	0	8	30	30	22
SC1008	1	8.7	1	9	30	22	22
SC1009	1	6.5	2	9	30	18	14
SC1010	0	12.6	1	9	30	18	20
SC1011	1	6.7	2	8	30	30	17
SC1012	1	8.4	2	10	30	24	15
SC1013	0	58.9	2	1	0	0	0
SC1014	0	8.3	2	10	30	30	10
SC1015	0	10	0	9	30	25	7
SC1016	0	38.1	2	10	13	30	5
SC1017	1	5.7		2	30	16	30
SC1018	1	7.1		10	15	26	30
SC1019	0	8.2		10	30	7	25
SC1020	1	15.8	0	10	19	19	30
SC1021	0	10.1	0	3	28	13	13
SC1022	0	16.7	2	10	30	30	30
SC1023	1	12.1	0	10	30	8	16
SC1024	0	18.9	0	1	0	5	0
SC1025	0	6.7	2	2	30	30	30
SC1026	0	18.9		9	30	30	30
SC1027	1	20.1	0	9	30	30	30
SC1028	0	33.7	0	9	30	17	30
SC1029	1	33	2	9	30	30	10
SC1030	0	31.8	0	9	30	30	30
SC1031	0	10.6	0	8	30	30	30
SC1032	1	8.7	0	4	30	30	30
SC1033	1	37.9	0	9	30	30	11
SC1034	0	11.2		8	2.7	20	10
SC1035	0	37.7	1	10	30	30	30
SC1036	0	8.8	0	9	30	23	30
SC1037	0	41.3	1	10	30	30	23
SC1038	1	9.1	0	9	30	15	20
SC1039	0	36.7	0	9	30	30	30
SC1040	0	6.5		5	16	6	8
SC1041	0	17.1	0	10	30	30	30
SC1042	0	66.4	1	10	13	4	10
SC1043	0	13.2	0	10	30	30	30
SC1044	1	49.6	0	8	8	18	13
SC1045	0	36.9	1	10	30	30	30
SC1046	1	27	0	10	30	30	30
SC1047	1	57.1	0	9	30	30	30
SC1048	0	5	1	8	30	30	30
SC1049	1	9	1	9	30	30	19
SC1050	1	7.1		1	30	19	9
SC1051	0	14.6	0	9	30	30	15
SC1052	0	12.5	0	10	30	30	5
SC1053	0	10.7	2	10	30	30	30
SC1054	1	31.1	1	10	30	30	30
SC1055	1	7.8	0	9	30	12	30
SC1056	1	5.1	0	1	21	6	11
SC1057	0	19.8	0	9	30	11	5
SC1058	1	12.4	0	10	30	30	7
SC1059	0	16.8	0	9	30	30	13
SC1060	0	62	1	8	30	9	3
SC1061	1	47.1		1	7	7	3
SC1062	0	10.1	0	10	30	10	15
SC1063	1	47.6	0	10	8	8	24
SC1064	1	6.4	1	4	19	27	21
SC1065	1	7.7	0	2	7	20	11
SC1066	0	10.3	0	10	30	30	30
SC1067	1	11.7	2	8	30	30	18
SC1068	1	24.8	2	10	30	30	30
SC1069	1	37.9	0	10	30	30	30
SC1070	0	15.6	0	9	30	24	24
SC1071	0	10.9	0	9	30	30	20
SC1072	0	27	1	10	30	30	30
SC1073	0	37.2	0	6	30	30	16
SC1074	0	23	2	7	30	30	30
SC1075	0	26.5	0	6	8	30	9
SC1076	0	23	0	8	20	19	30
SC1077	0	10.9	0	10	30	30	30
SC1078	1	13.5	0	9	30	16	30
SC1079	1	31.7	2	8	30	30	30
SC1080	1	7.3	0	9	30	30	30
SC1081	0	8	0	8	30	6	30
SC1082	1	11.8	0	10	30	30	30
SC1083	1	11.5	0	10	30	30	7
SC1084	1	11.4	2	10	30	30	30
SC1085	1	15	0	6	30	5	23
SC1086	1	11	1	10	30	5	12
SC1087	1	44.9	2	1	30	30	16
SC1088	0	62.6	2	2	30	29	15
SC1089	1	62.6	1	7	30	10	10
SC1090	0	36.8	2	9	30	30	30
SC1091	0	10.4		10	30	30	30
SC1092	1	32.4	1	8	30	27	7
SC1093	1	47.2	1	6	30	30	13
SC1094	0	17.9	0	9	30	30	30
SC1095	1	44.7	1	6	30	30	30
SC1096	1	52.4	0	8	30	20	30
SC1097	1	28.4	1	9	6	30	7
SC1098	1	18.7	2	9	30	30	30
SC1099	1	19.5	0	7	16	30	30
SC1100	0	37.6	0	7	30	3	12
SC1101	0	11.1	2	10	30	8	5
SC1102	1	39.3	2	7	30	13	3
SC1103	0	15.4	0	9	30	13	5
SC1104	1	35.8	0	9	30	30	30
SC1105	1	16.3	2	10	30	30	30
SC1106	0	38.4	1	8	30	30	30
SC1107	0	12.4	2	8	30	2	9
SC1108	1	9.1	0	6	30	30	21
SC1109	0	13.3	2	7	21	15	16
SC1110	1	39.6	2	9	30	7	2
SC1111	1	53.6	1	6	17	19	9
SC1112	0	20.7	2	10	30	30	30
SC1113	1	18.7	0	9	30	25	15
SC1114	0	32.3		10	30	30	30
SC1115	1	7.9	0	8	30	30	30
SC1116	1	25.5	1	8	30	30	30
SC1117	1	26.5	0	10	30	30	15
SC1118	1	23.5	0	10	30	30	12
SC1119	0	55.7	1	10	30	30	30
SC1120	1	9.8	0	10	30	30	30
SC1121	1	14.2	0	9	30	30	22
SC1122	0	10.5	0	7	30	28	30
SC1123	0	9	1	4	30	30	14
SC1124	1	12.7	0	8	30	30	30
SC1125	1	8.3	0	9	30	10	24
SC1126	1	8.6	0	3	30	21	11
SC1127	1	8.6	1	8	30	30	30
SC1128	1	8.1	2	10	30	7	22
SC1129	1	12.7	1	10	30	30	30
SC1130	1	14.9	0	10	30	30	24
SC1131	0	7.8	2	9	27	30	15
SC1132	0	36.2	1	8	30	30	9
SC1133	0	11.7	2	10	30	17	20
SC1134	0	8.7	1	5	30	30	25
SC1135	1	30	0	8	30	30	30
SC1136	0	28.5	1	9	30	30	30
SC1137	1	23	0	10	30	30	30
SC1138	0	22.6	0	10	30	30	30
SC1140	0	10	2	4	17	7	13
SC1141	1	12.4	0	10	30	30	6
SC1142	0	9	0	10	30	30	30
SC1143	0	7.1	2	7	30	8	11
SC1144	1	27.3	2	8	30	30	30
SC1145	1	17.6	0	10	30	30	30
SC1146	1	52.5	0	6	30	30	27
SC1147	0	31.6	1	10	30	30	30
SC1148	1	11.6	1	10	30	30	9
SC1149	1	29.6	1	8	30	30	23
SC1150	0	12.3	0	8	30	30	30
SC1151	0	8.5	0	7	30	30	4
SC1152	0	10.6	2	9	30	30	24
SC1153	1	9.5	0	10	30	30	16
SC1154	0	33.8	1	10	30	17	30
SC1155	1	30.6	0	10	7	30	30
SC1156	0	8.4	2	10	30	7	8
SC1157	0	12.2	0	9	30	30	30
SC1158	0	40.8	1	9	30	8	7
SC1159	1	34.3	0	9	30	30	30
SC1160	1	24.8		9	30	30	30
SC1161	1	16.9	0	10	30	30	30
SC1162	0	21.4	0	9	30	30	30
SC1163	1	5.1	0	4	30	15	30
SC1164	0	8.3	0	9	30	30	26
SC1165	1	11.4	0	9	30	30	7
SC1166	0	25.2	0	8	30	19	17
SC1167	1	9.2	0	10	30	30	10
SC1168	0	5.3	0	10	30	30	30
SC1169	1	25.5	0	10	30	30	9
SC1170	0	4.5	0	4	30	11	10
SC1171	1	12.4	1	2	30	12	13
SC1172	0	11.5	0	8	13	22	10
SC1173	1	20.9	0	10	30	30	30
SC1174	1	21	2	10	30	30	30
SC1175	1	57	2	8	30	30	26
SC1176	0	10.1	0	8	30	30	30
SC1177	0	7.8	2	1	25	22	10
SC1178	0	24.9	0	10	30	11	30
SC1179	1	50.3	0	7	30	18	30
SC1181	0	28.2	0	9	30	30	30
SC1182	0	35.2	2	10	30	9	30
SC1183	0	13.4	2	10	24	14	5
SC1184	0	16.4	0	10	30	30	30
SC1185	1	25.3	1	6	30	28	5
SC1186	1	14.4	0	9	30	30	22
SC1187	1	16.7	0	5	30	30	30
SC1188	1	36.7	0	7	24	30	7
SC1189	0	39.2	0	10	30	30	23
SC1190	1	32.2	1	10	30	30	30
SC1191	0	6.6	2	9	9	30	11
SC1192	0	81.8	0	1	0	5	0
SC1193	0	36.5	0	10	30	9	9
SC1194	1	33.9	1	10	30	4	14
SC1195	1	9.4	2	10	30	18	12
SC1196	0	34.2	1	8	30	10	6
SC1197	0	10.5	2	6	28	14	25
SC1198	0	21	1	7	30	30	18
SC1199	0	20.1	1	9	30	30	30
SC1200	1	21.4		6	30	25	30
SC1201	1	18	0	6	30	30	30
SC1202	1	21.5	0	4	30	30	25
SC1203	1	34.4	0	10	30	30	30
SC1204	1	11	1	9	30	30	30
SC1205	1	48.3	2	2	30	30	30
SC1206	0	17.7	0	1	30	30	30
SC1207	0	13.9	0	10	30	30	30
SC1208	0	56.1	2	7	15	13	20
SC1209	0	31.4	1	10	30	30	23
SC1210	1	29.4	0	10	30	30	26
SC1211	1	29.2	0	10	30	30	30
SC1212	1	43.7	0	10	30	22	6
SC1213	0	43.8	0	9	30	20	4
SC1214	1	26.3	0	10	30	30	30
SC1215	0	51.7	0	8	30	30	30
SC1216	0	33.6	0	8	30	30	9
SC1217	1	25.7	0	10	30	30	30
SC1218	0	29.2	0	6	30	24	26
SC1219	1	39.2	0	8	30	30	16
SC1220	0	42.7	2	6	23	24	7
SC1221	0	15.9	0	9	30	30	30
SC1222	0	24.2	1	10	10	30	30
SC1223	1	30.2	0	10	30	30	30
SC1224	0	29.4	0	9	30	30	16
SC1225	1	33.1	2	8	12	7	30
SC1226	1	56.9	0	5	13	15	18
SC1227	0	56.9	0	6	30	7	4
SC1228	1	43.7	1	8	30	8	10
SC1229	1	41.6	2	9	30	22	10
SC1230	1	25.5	0	10	30	30	27
SC1231	0	55.6	1	5	7	8	10
SC1232	1	20.1	0	10	30	30	30
SC1233	0	9.4		6	5	15	13
SC1234	1	44.4	1	8	30	30	30
SC1235	0	11.4	0	9	30	26	7
SC1236	0	53.2	2	2	5	21	16
SC1237	1	70.6	0	2	8	0	0
SC1238	1	29.7	2	7	30	30	30
SC1239	0	14.8	0	9	30	20	20
SC1240	0	9.6	0	8	30	27	30
SC1241		54.2	0	3	30	9	9
SC1242	1	10.8	1	10	30	30	23
SC1243	0	32.8	1	3	30	30	30
SC1244	1	30.8	0	7	30	30	20
SC1245	1	60.5	1	7	30	9	20
SC1246	0	63.7	1	8	30	23	13
SC1247	1	58	0	9	30	30	23
SC1248	1	62.6	1	5	30	22	12
SC1249	0	91.1	0	1	0	0	0
SC1250	0	18.6	0	9	30	30	30
SC1251	0	17.3	0	9	30	18	16
SC1252	0	49.1	1	10	13	6	2
SC1253	0	19.4	0	8	30	30	9
SC1254	0	36	0	10	17	6	13
SC1255	1	11.2	0	10	30	9	11
SC1256	1	14.5	0	10	30	6	6
SC1257	0	47.7	1	10	30	13	24
SC1258	1	19.8	0	10	30	30	30
SC1259	1	22.3	0	10	30	9	30
SC1260	1	36.5	1	8	30	30	30
SC1261	0	29.8	2	9	30	30	16
SC1262	0	28.4	2	8	26	30	30
SC1263	1	10.7	2	8	30	30	30
SC1264	0	26.7	2	4	30	30	30
SC1265	1	23.1	2	7	30	6	10
SC1266	1	7.6	2	6	30	1	6
SC1267	1	48.7	1	6	30	30	15
SC1268	0	27.4	1	6	30	28	27
SC1269	0	60.3	1	8	30	30	30
SC1270	0	25.4	0	9	30	30	4
SC1271	0	26.1	0	8	30	30	30
SC1272	1	28.8	0	10	30	10	17
SC1273	0	24.8	0	10	30	30	22
SC1274	1	34.4	0	6	30	20	16
SC1275	1	20.4	2	9	30	15	30
SC1276	1	21	2	8	13	10	5
SC1277	1	9.3	0	6	30	30	12
SC1278	0	10.9	0	8	30	21	30
SC1279	0	31.3	2	10	30	30	30
SC1280	0	21.9	0	9	30	2	30
SC1281	1	30	0	7	30	30	7
SC1282	1	30.5	0	8	12	16	8
SC1283	0	19	0	9	8	30	30
SC1284	1	26.1	1	10	30	30	3
SC1285	1	55.8	2	5	30	30	30
SC1286	1	63.7	1	5	9	17	10
SC1287	0	7.7	0	6	8	6	6
SC1288	0	4.3		6	12	11	10
SC1289	1	24.8	1	9	30	30	10
SC1290	0	67	2	8	27	12	30
SC1291	1	64.7	1	8	21	30	10
SC1292	1	26.3	2	1	10	30
SC1293	1	27.7	2	5	30	4	30
SC1294	1	26.1	1	4	30	30	30
SC1295	0	12.5	2	4	30	11	30
SC1296	1	19.9	0	8	30	30	30
SC1297	1	50	2	2	30	22	11
SC1298	1	21.6	2	8	5	30	30
SC1299	1	19.6	0	6	30	24	10
SC1300	1	53.5	1	4	30	30	30
SC1301	1	29.1	0	10	30	30	30
SC1302	1	24.4	0	5	11	30	30
SC1303	1	11.7	0	10	30	30	30
SC1304	1	20.4	0	6	5	1	16
SC1305	0	42.7	1	8	30	30	30
SC1306	1	29.3	0	10	30	30	19
SC1307	0	23.4	0	8	30	6	28
SC1308	1	45.5	1	6	30	30	30
SC1309	1	44	1	8	30	30	30
SC1310	0	19.8	0	10	30	30	30
SC1311	0	23.3	1	9	30	22	8
SC1312	0	69.9	1	9	17	3	4
SC1313	1	67	0	5	30	8	30
SC1314	1	22.5	1	8	30	30	30
SC1315	1	23.2	0	9	8	30	12
SC1316	0	57.8	2	1	30	30	30
SC1317	1	60.1	0	6	21	3	7
SC1318	0	64.7	1	9	30	30	28
SC1319	1	38.9	1	8	30	30	30
SC1320	0	59.2	1	7	6	9	30
SC1321	0	47.1	1	10	30	30	30
SC1322	1	11.7	1	9	30	19	10
SC1323	1	19.1	1	9	30	30	30
SC1324	1	57.7	1	8	6	30	8
SC1325	0	19.3	0	6	30	2	23
SC1326	1	46.9	1	5	30	5	19
SC1327	0	67	1	6	30	11	7
SC1328	1	46.9	2	4	30	30	30
SC1329	1	29.4	0	9	30	30	30
SC1330	0	6.5		8	30	30	28
SC1331	0	44.1	1	8	30	30	28
SC1332	0	41.3	1	10	30	30	10
SC1333	1	66.7	1	7	10	20	10
SC1334	1	40.4	1	8	6	30	30
SC1335	1	37	1	6	24	17	3
SC1336	0	19.6	2	6	30	30	30
SC1337	1	17.4	0	7	30	30	10
SC1338	0	9.9		6	30	6	7
SC1339	0	10.9	0	9	30	30	30
SC1340	1	35.4	1	7	30	5	25
SC1341	1	5.9	2	7	30	30	30
SC1342	0	7.8	2	10	30	30	28
SC1343	0	69.1	2	6	9	7	7
SC1344	0	9.3	0	7	30	30	30
SC1345	1	9.3	0	10	30	30	30
SC1346	0	40.4	0	8	30	30	30
SC1347	1	27.2	0	2	8	28	10
SC1348	1	8.9		9	30	30	30
SC1349	0	7.2		9	30	30	30
SC1350	1	66.7	1	5	20	23	22
SC1351	1	55.8		9	30	30	25
SC1352	0	17.7	0	6	30	30	30
SC1353	1	72.2	2	4	30	9	10
SC1354	1	29.7	1	6	30	30	30
SC1355	0	25.7	1	10	30	30	30
SC1356	0	11.2	1	10	30	30	30
SC1357	1	34.5	2	3	5	23	16
SC1358	0	41.8	1	10	30	24	30
SC1359	1	35.3	0	9	30	30	30
SC1360	1	40.8	0	6	30	30	30
SC1361	0	17.1	0	10	30	30	21
SC1362	0	18.6	1	10	30	30	16
SC1363	1	18.5	0	10	30	30	23
SC1364	1	20.7	0	9	30	26	7
SC1365	0	51.8	2	10	30	11	30
SC1366	0	11	0	4	30	30	10
SC1367	0	40.9	0	8	30	30	30
SC1368	1	14.3	1	10	14	24	27
SC1369	1	26.9	0	9	30	30	30
SC1370	1	65.4	1	8	9	7	3
SC1371	1	24.4	0	2	30	30	25
SC1372	0	27	0	10	30	30	30
SC1373	1	53.8	1	9	30	30	30
SC1374	1	41.6	0	10	30	11	30
SC1375	1	15.8	0	10	30	8	27
SC1376	1	8.1	1	10	25	17	5
SC1377	1	8.2	1	10	30	30	30
SC1378	1	29.5	0	10	30	30	19
SC1379	0	4.1	2	10	30	30	30
SC1380	0	6.4	2	10	30	27	30
SC1381	0	38.8	2	10	30	30	30
SC1382	1	42.6	2	2	30	30	30
SC1383	0	6.8	2	2	30	30	9
SC1384	0	41.1	2	3	30	30	30
SC1385	1	30	2	8	30	30	30
SC1386	0	56.4	1	6	6	30	30
SC1387	0	9.1	2	5	14	7	6
SC1388	0	12.5	0	10	30	30	30
SC1389	0	9	1	10	30	10	30
SC1390	1	11.9	0	10	30	30	30
SC1391	0	9.1	1	8	18	28	22
SC1392	0	5.6	0	8	30	20	10
SC1393	0	7.5	0	6	30	11	30
SC1394	0	59	0	8	30	30	25
SC1395	1	31	1	10	30	30	30
SC1396	0	7		1	30	30	30
SC1397	1	40.8	0	7	30	8	5
SC1398	1	15.8	0	8	30	30	30
SC1399	1	55.8	0	6	30	26	22
SC1400	0	8.8	2	7	30	5	17
SC1401	0	30.8	0	6	30	30	16
SC1402	0	29.7	0	8	30	30	30
SC1403	0	17.6	0	7	30	30	16
SC1404	1	9.1	0	8	30	30	20
SC1405	1	11.2	0	7	10	30	22
SC1406	0	12.6	0	2	30	30	20
SC1407	1	10.5		1	30	30	30
SC1408	0	17.1	0	3	30	30	15
SC1409	1	21.2	1	9	30	30	30
SC1410	1	8.5		10	30	30	30
SC1411	1	19.9	0	10	30	30	30
SC1412	0	4.8	2	7	30	20	30
SC1413	0	10	2	8	9	30	8
SC1414	0	7.1	2	7	5	1	0
SC1415	0	26.1	0	8	30	30	30
SC1416	0	9.6	0	8	30	30	30
SC1417	0	75.9	2	1	11	0	0
SC1418	0	7.8	0	9	30	26	30
SC1419	1	31.1	0	8	30	30	1
SC1420	1	5.2		1	16	30	5
SC1421	1	14.7	2	10	30	30	2
SC1422	1	13.5	0	7	30	30	3
SC1423	1	7.9		10	22	30	5
SC1424	1	11.9	2	10	13	21	20
SC1425	1	11.8	2	8	30	13	10
SC1426	1	12.4	2	1	30	14	8
SC1427	1	9.1	1	9	21	30	15
SC1428	1	11.5	0	10	30	18	11
SC1429	0	9.6	0	3	30	9	3
SC1430	1	11.9	0	4	30	30	17
SC1431	1	14.1	0	10	22	22	9
SC1432	1	4.8	2	9	30	11	7
SC1433	1	11	0	7	30	13	14
SC1434	1	7.9	0	4	30	10	11
SC1435	1	16.4	2	5	30	30	30
SC1436	1	13.3	0	4	30	16	30
SC1437	1	11.2	0	10	30	30	30
SC1438	1	7.6	0	10	30	30	12
SC1439	0	30.8	1	10	30	30	14
SC1440	1	10.8	0	9	20	11	17
SC1441	0	13.4	2	10	30	30	12
SC1442	1	10.9	0	8	30	10	19
SC1443	1	12	0	8	30	30	30
SC1445	0	10.8	1	9	15	30	15
SC1446	0	14.3	0	8	30	30	19
SC1447	0	49.3	0	8	13	13	17
SC1448	1	13.4	0	2	30	30	30
SC1449	1	24.8	0	6	30	30	30
SC1450	0	72.1	2	5	30	22	30
SC1451	1	30.4	1	9	30	30	15
SC1452	0	27.2	0	6	30	30	26
SC1453	0	26.2	0	8	30	30	30
SC1454	0	38.2	0	7	30	8	30
SC1455	0	25.5	1	7	30	30	23
SC1456	1	42.2	2	5	30	30	30
SC1457	1	52.7	0	2	20	2	0
SC1458	0	26.6	1	6	11	8	28
SC1459	0	11.6	1	10	30	30	30
SC1460	1	47.1	0	10	30	10	6
SC1461	1	17	0	10	18	30	11
SC1462	0	23.2	0	8	30	12	10
SC1463	0	9.7	0	7	30	23	8
SC1464	1	8.2	0	8	9	30	30
SC1465	1	22.4	0	10	30	23	17
SC1466	0	25.6	2	8	30	30	30
SC1467	0	24.7	1	9	30	23	10
SC1468	1	11.4	0	10	30	30	7
SC1469	0	41.1	0	9	30	30
SC1470	1	17	2	7	30	30	30
SC1471	1	37.4	2	8	30	30	5
SC1472	1	38.1	0	9	20	10	8
SC1473	0	84.7	0	7	30	30	4
SC1474	1	39	2	10	30	26	30
SC1475	0	29	0	4	30	30	21
SC1476	0	26.9	0	10	30	30	9
SC1477	1	23.9	0	10	30	19	21
SC1478	1	27.8		7	30	30	7
SC1479	1	14.4	0	10	30	30	6
SC1480	0	12.4	1	10	30	30	2
SC1481	1	10.8	0	10	30	17	8
SC1482	0	7.1	2	10	30	5	30
SC1483	0	45.6	2	8	30	5	14
SC1484	0	18	0	10	30	30	23
SC1485	0	24.6	1	10	30	30	8
SC1486	1	28.7	1	9	30	30	30
SC1487	1	12.6	0	9	30	30	6
SC1489	0	21.5	1	8	30	30	3
SC1490	1	45.9	2	7	30	30	30
SC1491	1	7.2	0	5	30	28	5
SC1492	0	26.2	0	10	30	10	5
SC1493	1	31.5	0	9	30	30	30
SC1494	1	17.4	0	9	30	30	30
SC1495	1	31.1	0	10	30	30	30
SC1496	1	10.7	0	10	30	30	30
SC1497	0	32.8		9	30	30	11
SC1498	0	7.1	1	7	30	30	6
SC1499	0	15.1	0	8	30	30	8
SC1500	0	16.2	1	8	30	8	7
SC1501	1	45.9	0	9	30	4	5
SC1502	1	8.3	0	8	30	30	13
SC1503	1	69	1	1	16	13	5
SC1504	0	40.8	0	10	30	30	30
SC1505	1	39	0	10	30	17	28
SC1506	0	11.8	1	9	30	30	30
SC1507	0	7.9	0	8	30	20	30
SC1508	0	8.7	0	9	30	15	14
SC1509	1	13.4	0	10	30	30	30
SC1510	1	12.9	0	10	30	30	30
SC1511	0	11.8	2	7	30	28	20
SC1512	1	7	0	10	30	30	15
SC1513	0	5.8	0	9	28	6	4
SC1514	1	52.7	0	9	30	5	15
SC1515	1	11.8	0	9	30	30	30
SC1516	1	7.3		6	30	30	10
SC1517	1	10	0	9	30	23	26
SC1518	1	10.2	0	10	30	30	9
SC1519	0	8.4	0	8	30	26	30
SC1520	1	10.7	0	8	30	2	30
SC1521	1	8.7		4	30	5	8
SC1522	1	7.4	0	6	11	12	16
SC1523	1	5.9	0	1	30	19	30
SC1524	1	7.1	1	10	30	30	10
SC1525	1	44.4	1	8	20	23	27
SC1526	0	14.9	0	5	30	30	30
SC1527	1	12.8	0	7	15	17	18
SC1528	1	9.7	0	8	30	30	23
SC1529	1	50	0	5	30	30	30
SC1530	0	50.7	0	4	30	11	10
SC1531	1	14.9	0	6	30	7	20
SC1532	0	21.7	2	7	30	19	29
SC1533	0	51.2	1	4	15	9	12
SC1534	0	7.9	2	3	11	11	12
SC1535	0	12.1	1	9	30	17	6
SC1536	1	58.3	1	1	13	14	19
SC1537	1	18.3	2	2	30	30	30
SC1538	0	67.9	2	3	16	26	30
SC1539	1	18.6	1	10	30	30	30
SC1540	1	6.7	0	2	30	5	15
SC1541	0	9.1	1	8	30	30	30
SC1542	0	41.9	1	10	30	30	30
SC1543	1	28.3	1	5	30	30	30
SC1544	1	66.8	0	8	30	23	10
SC1545	0	12.8	0	10	30	30	30
SC1546	0	42.4	2	9	30	17	30
SC1547	0	12.2	0	8	30	12	8
SC1548	1	7.8	2	8	28	9	18
SC1549	1	5.9	2	2	24	12	13
SC1550	1	8.8	0	7	30	30	18
SC1551	0	6.3	0	9	20	12	13
SC1552	1	10	0	3	27	10	21
SC1553	1	29.3	2	8	30	30	30
SC1554	0	9.5	0	4	30	30	30
SC1555	0	10.8	0	10	14	20	15
SC1556	0	6.3	0	1	30	18	17
SC1557	1	9.7	0	9	30	27	13
SC1558	1	7.4	2	10	30	30	30
SC1559	1	38.5	0	3	30	14	12
SC1560	1	40.1	2	3	30	30	30
SC1561	1	21.6	0	8	30	30	24
SC1562	0	22.6	0	10	30	30	30
SC1563	1	19.7	1	10	30	30	30
SC1564	0	18.9	0	9	30	30	13
SC1565	0	6.5	2	2	30	8	12
SC1566	1	10.9	1	10	8	17	18
SC1567	1	11.4	0	8	30	17	30
SC1568	1	8.2		8	30	30	12
SC1569	1	6.4	1	4	30	26	11
SC1570	1	8.9	2	4	12	13	12
SC1571	0	6	2	10	30	12	8
SC1572	1	9.9	0	9	30	30	30
SC1573	1	13.7	0	7	30	26	29
SC1574	1	13	0	8	30	22	28
SC1575	0	6.4		9	30	30	30
SC1576	0	10		8	30	30	26
SC1577	0	8.6		9	30	17	15
SC1578	0	8.9	2	9	30	8	22
SC1579	1	11.3	0	2	5	4	8
SC1580	1	48.6	0	10	30	30	17
SC1581	0	8.5	2	9	30	30	8
SC1582	0	19.3	0	9	30	10	15
SC1583	1	10.5	2	8	30	30	30
SC1584	1	40.8	0	7	30	20	30
SC1585	0	10.9		10	30	25	5
SC1586	0	6.8	2	4	14	15	12
SC1587	0	48.3	2	6	30	30	22
SC1588	0	47.3	2	8	30	30	25
SC1589	0	13.1	0	9	30	24	10
SC1590	0	9.3	2	8	24	10	8
SC1591	0	10.1	2	8	12	7	10
SC1592	0	18.3	0	8	30	10	9
SC1593	1	8	2	1	21	0	0
SC1594	1	10.5	2	7	30	28	30
SC1595	1	45.7	1	8	13	7	4
SC1596	1	43.3	1	8	30	13	30
SC1597	0	16.7	0	8	30	12	5
SC1598	1	8.6	0	10	30	28	25
SC1599	0	9.8	2	8	30	27	14
SC1600	1	21.5	1	6	30	30	16
SC1601	0	7	2	6	16.1	9	5
SC1602	0	5.8	0	8	30	30	10
SC1603	0	9.5	2	5	3.1	8	4
SC1604	1	12.8	1	10	19.7	24	24.9
SC1605	0	28.2	0	8	6.2	19	17.6
SC1606	0	23.8	2	10	30	30	30
SC1607	0	11.5	0	10	30	6	4
SC1608	0	11.1	0	10	30	22	19
SC1610	1	12.8	1	7	30	30	8
SC1611	1	15	0	4	30	30	30
SC1612	0	9.4	1	5	30	8	14
SC1613	1	25.1	0	7	5	30	19
SC1614	1	27.2	0	10	30	20	23
SC1615	1	14.1	0	9	30	30	30
SC1616	1	62.2	0	10	10	30	4
SC1617	1	14.6	0	10	30	30	30
SC1618	0	67.4	1	2	30	30	30
SC1619	1	13.2	0	7	30	16	30
SC1620	1	6.8		10	30	30	30
SC1621	0	8.9	2	8	25	16	4
SC1622	0	12.3	0	10	30	30	16
SC1623	1	25.6	2	10	30	30	30
SC1624	1	13.6	0	9	30	14.2	2
SC1625	1	9.1	2	10	30	30	30
SC1626	0	34.4	0	10	30	30	30
SC1627	0	14.3	2	10	30	30	30
SC1628	0	8.3	0	6	27	30	30
SC1629	0	22		10	30	30	22
SC1630	0	13.2	0	10	30	13	8
SC1631	1	65	1	7	5	7	9
SC1632	0	6.2	2	4	30	12	14
SC1633	1	50.6	2	10	30	30	30
SC1634	0	12.2	1	10	30	11	3
SC1635	1	11.5	0	6	30	30	30
SC1636	0	17.3	0	6	24	28	30
SC1637	0	24.8	0	10	30	30	16
SC1638	1	43.1	1	4	30	22	30
SC1639	1	13.1	0	10	30	24	15
SC1640	0	15.5	2	3	30	27	30
SC1641	0	28.5	1	3	23	30	30
SC1642	1	53.1	2	2	27	30	30
SC1643	0	22.7	2	8	30	20	25
SC1644	1	62.1	0	2	6	16	26
SC1645	0	39.5	2	6	30	25	9
SC1646	0	28.4	2	9	30	18	30
SC1647	0	11		8	30	21	2
SC1648	0	7.7	1	7	24.1	21.4	18.2
SC1649	0	14.4	0	4	30	17	6
SC1650	0	13.6	0	8	30	30	28
SC1651	0	10	1	7	28	20	15
SC1652	0	7.9	1	7	23	25	18.6
SC1653	0	17.2		4	30	3	16
SC1654	0	20.2	0	7	30	30	30
SC1655	0	14.8	0	7	13	30	30
SC1656	1	27.3	0	10	30	30	30
SC1657	1	37	2	8	30	30	30
SC1658	1	32.5	2	4	30	17	30
SC1659	0	64.4	1	9	4	6	3
SC1660	1	26.1	0	10	30	12	8
SC1661	1	13.3	2	6	30	30	4.8
SC1662	1	25.2	0	9	30	30	15
SC1663	0	46.1	1	7	30	12.8	6.8
SC1664	0	27.5	1	10	30	12	30
SC1665	1	26.7	1	7	30	30	30
SC1666	1	39	2	1	30	30	30
SC1667	0	43.9	2	4	30	30	30
SC1668	1	14.2	0	6	30	30	7.5
SC1669	0	17.4	0	8	30	30	30
SC1670	1	14.7	0	2	12	12	20
SC1671	1	46.3	1	7	30	30	30
SC1672	0	27.1	0	6	30	30	30
SC1673	1	60.4	1	8	16	8	1
SC1674	0	14	2	8	30	12	6
SC1675	1	57.5	0	3	30	30	30
SC1676	1	27.6	1	8	30	30	30
SC1677	0	27.7	2	5	30	25	30
SC1678	1	20	0	8	30	15	10
SC1679	0	22.3	0	8	30	30	30
SC1680	1	20	0	9	30	15	30
SC1681	1	55.6	0	10	30	6	30
SC1682	0	36.5	1	6	30	25	26
SC1683	1	7.8	2	6	6	6	7
SC1684	1	6.6	2	8	30	6	7
SC1685	0	27.1	0	5	30	12	13
SC1686	0	10	0	9	25	14	19
SC1687	1	35.1	0	10	30	18	6
SC1688	1	16.6	0	10	30	30	18
SC1689	1	8.5	0	6	30	21	7
SC1690	0	11		7	12	13	4
SC1691	1	40.5	2	6	30	30	30
SC1692	0	18	0	6	4	2	3
SC1693	1	26.4	0	7	30	10	13
SC1694	1	20.6	1	4	24	5	23
SC1695	0	55.5	1	7	30	30	25
SC1696	1	26.9	2	9	30	12	7
SC1697	1	21.4	0	7	30	30	30
SC1698	0	13.5	2	8	30	30	25
SC1699	1	11.9	2	9	8	30	19
SC1700	0	11.5		9	30	12	22
SC1701	0	9.8	0	7	30	9	30
SC1702	0	10.6	0	10	30	20	2
SC1703	0	15	0	10	30	8	30
SC1704	0	15.1	0	10	30	30	30
SC1705	0	19.7	0	10	30	13.6	4
SC1706	0	16.8	2	10	30	30	30
SC1707	0	45.6	1	8	3	5	5
SC1708	0	26.2	2	6	4.5	25.5	30
SC1709	0	29.3	2	5	4.2	30	30
SC1710	0	57.4	0	8	2.8	7.2	17.8
SC1711	1	50.4	0	4	2.5	15	12.5
SC1712	1	11.1	0	4	29	15	30
SC1713	0	10.9	0	2	30	28	18
SC1714	1	8.5	0	6	30	18	30
SC1715	1	13.3	0	10	30	30	30
SC1716	1	40.4	0	7	6.5	30	30
SC1717	0	8.4	2	7	19	21	13
SC1718	1	11.2	0	8	30	30	30
SC1719	0	9.3	2	7	27	19	19
SC1720	1	30.2	0	7	30	30	30
SC1721	1	13.3	0	8	30	30	30
SC1722	0	12.6	0	6	30	10	5
SC1723	0	13.1	1	9	30	30	30
SC1724	0	13.5	1	7	30	30	13
SC1725	1	12.5	0	6	30	20	19
SC1726	1	9.3	0	10	30	22	30
SC1727	0	10.5	0	9	30	27	24
SC1728	1	9.7	1	6	30	30	19
SC1729	0	11	1	7	30	20	3
SC1730	0	8.3	1	6	13	10	30
SC1731	0	6.9		7	10	14	6
SC1732	1	13.9	0	9	30	30	30
SC1733	1	12.8	2	10	30	30	17
SC1734	1	61.4	2	5	30	12	30
SC1735	1	31.9	1	10	30	9	30
SC1736	1	21	0	10	30	30	17
SC1737	0	14.1	0	10	30	30	30
SC1738	0	69.4	1	6	30	30	18
SC1739	0	34.1	2	6	30	19	22
SC1740	1	15.5	2	9	30	30	25
SC1741	1	19	0	10	18	30	5
SC1742	1	21.7	0	3	30	30	23
SC1743	1	22.1	0	9	30	30	30
SC1744	0	25.1	2	8	4	30	19
SC1745	0	24.2	2	8	30	27	9
SC1746	0	33.7	2	5	30	30	11
SC1747	1	34.6	1	9	30	30	30
SC1748	0	9.8	1	3	15	24	30
SC1749	1	53.9	0	8	30	15	5
SC1750	1	9.6	0	6	30	30	22
SC1751	1	7.7	2	6	30	30	18
SC1752	0	7.1	0	6	30	5	3
SC1753	1	6	1	8	30	10	17
SC1754	0	5.4	0	9	30	5	9
SC1755	0	4.8	2	3	10	10	20
SC1756	0	5.4	0	4	30	9	30
SC1757	1	5.5	2	5	30	12	20
SC1758	1	4.3	0	1	10	4	4
SC1759	0	5.3	1	5	30	2	2
SC1760	0	5	0	4	30	30	30
SC1761	1	15.8	0	9	30	5	3
SC1762	1	17.6	0	10	30	30	30
SC1763	0	14.7	0	4	30	7	20
SC1764	0	15.1	0	10	30	30	5
SC1765	0	7	0	5	15	6	3
SC1766	0	18	1	7	7	5	30
SC1767	1	15.7	0	10	30	18.2	30
SC1768	1	15.4	0	8	30	30	30
SC1769	1	17.3	0	8	30	30	9
SC1770	1	16.5	0	9	30	30	30
SC1771	1	17.2	0	7	20	19	30
SC1772	1	14.8	0	7	30	30	14
SC1773	0	18	0	8	30	30	30
SC1774	1	7.4	0	8	30	23	11
SC1775	0	6		7	30	30	30
SC1776	1	15.4	0	9	30	30	30
SC1777	1	6.7	1	5	30	7	20
SC1778	1	24.6	1	1	30	30	30
SC1779	0	9.1	2	9	22.5	25.8	12.5
SC1780	1	11	0	9	22.4	25.8	12.5
SC1781	1	6.9	2	9	30	21	28
SC1782	0	7.2	2	1	30	19	6
SC1783	0	6.7	0	7	11.7	18.9	15.8
SC1784	0	8	0	8	30	30	5
SC1785	1	9.1	1	7	26.3	6.2	4.9
SC1786	1	8	1	5	5	7	3
SC1787	0	10.9	0	7	30	22.6	23.2
SC1788	1	10.4	0	8	30	5	14
SC1789	1	14.8	0	10	25.5	22.2	16.4
SC1790	1	14.9	1	6	5.3	6.3	10.2
SC1791	0	41.8	1	7	17.3	9.1	16.1
SC1792	1	13.7	0	8	30	30	30
SC1793	1	8.3	0	5	30	7	11
SC1794	1	11	0	9	22.5	25.9	12.4
SC1795	0	9.1	2	10	30	5	6
SC1796	1	6.9	2	9	30	21	28
SC1797	0	7.2	0	1	30	19	6
SC1798	0	6.7	0	7	11.7	18.9	15.8
SC1799	0	8	0	8	30	30	5
SC1800	1	9.1	1	7	26.3	6.2	4.9
SC1801	1	8	0	5	5	7	3
SC1802	1	12.1	0	7	30	30	30
SC1803	1	10.4	0	8	30	5	14
SC1804	1	14.8	0	10	25.5	22.2	16.4
SC1805	1	14.9	0	6	5.3	6.3	10.2
SC1806	0	14.8	0	8	30	30	30
SC1807	1	13.7	0	8	30	30	30
SC1808	1	8.3	0	5	30	7	11
SC1809	0	14.6	0	7	30	30	30
SC1810	0	50.4	1	10	30	30	29
SC1811	1	56.8	2	4	5.3	20.5	10.9
SC1812	0	8.7	2	2	24	9	5
SC1813	1	15.9	1	10	22.5	28.9	25.8
SC1814	1	5.8	2	3	4.5	1	1
SC1815	0	6	0	1	30	7	5
SC1816	1	64.6	0	8	30	14.4	7.7
SC1817	1	14.7	0	10	8	17.5	30
SC1818	1	12.4		8	28.3	13.6	11.5
SC1819	1	10.6	0	10	30	5.8	5.9
SC1820	0	14.5	1	10	30	20	10.8
SC1821	0	41.4	1	9	28.6	13.4	8.1
SC1822	1	7.9	0	9	30	15.9	30
SC1823	1	21.6	1	10	30	11.1	30
SC1824	0	55.1	1	9	30	4.7	18.4
SC1825	0	15.2	1	9	30	30	12
SC1826	1	20.2	1	9	30	30	10.6
SC1827	1	4.9	0	1	30	15	5
SC1828	1	7.7	0	9	30	30	13
SC1829	0	6.8	0	5	30	30	6
SC1830	0	4.5	0	1	3	6	16
SC1831	1	5.5	2	4	30	17	2
SC1832	1	6.5	0	1	30	12	5
SC1833	0	5.2	0	3	5	2	7
SC1834	1	5.7	2	1	10	6	1
SC1835	1	5.1	0	1	16
SC1836	0	5.8	0	2	18	15	5
SC1837	1	6.7		9	30	20	6
SC1838	0	5.7	2	4	2	1	1
SC1839	0	4.5	2	5	2	3	3
SC1840	1	6.7	0	9	30	7	18
SC1841	0	7.3	0	6	30	30	30
SC1842	0	5.5	0	1	15	6	7
SC1843	0	5.4	0	6	26	10	3
SC1844	1	5.3	0	1	4	4	3
SC1845	1	7.5	2	6	30	3	30
SC1846	0	7.3	1	2	28	9	5
SC1847	1	6	0	4	30	30	30
SC1848	0	8.1	1	6	30	8	9
SC1849	0	7.3	1	6	16.3	8.2	3.3
SC1850		7.2		7	19	7	6
SC1851	0	12	0	7	30	18	5
SC1852	1	52.4	0	3	7.2	6.3	6.2
SC1853	0	11.1	0	1	30	15.8	2
SC1854	0	46.1	1	6	4.6	12.5	19.5
SC1855	0	23.6	0	9	30	30	20
SC1856	0	25	0	8	24	30	30
SC1857	0	24.2	0	9	30	22.7	10.3
SC1858	1	19.3	2	6	30	30	13.8
SC1859	1	21.4	2	4	30	30	30
SC1860	0	16.5		7	20.9	30	30
SC1861	1	12.9	2	8	7.2	2.1	4.8
SC1862	1	53.6	2	4	27.7	15	4.1
SC1863	1	15.6	0	8	16.6	2.7	3.3
SC1864	1	11.4	0	8	30	12.5	3.3
SC1865	0	13.7	2	7	11.7	5.6
SC1866	0	13.4	0	9	30	15.6	6.9
SC1867	1	63.2	0	9	3.4	4.3	4.1
SC1868	1	16	2	7	30	11.4	16
SC1869	1	51.4	2	5	28.1	4.6	30
SC1870	0	60.4	2	2	30	30	30
SC1871	1	27.3	0	9	30	30	30
SC1872	1	37.1	0	10	30	30	16
SC1873	0	5		3	3.4	3.2	4
SC1874	1	8.2	0	10	30	21	8
SC1875	1	11	0	5	30	10.6	2
SC1876	0	12.1	2	2	30	7.6	7.4
SC1877	0	9	0	3	3	8.5	4
SC1878	1	9	0	10	15	14	9
SC1879	1	33.5	2	8	30	30	30
SC1880	1	78.8	0	2	8.3	1	0
SC1881	1	83.7	1	3	3.6	9.6	4
SC1882	1	37.8	1	9	30	30	30
SC1883	0	31.9		7	30	30	30
SC1884	1	24.2	0	8	30	30	30
22790	0	74.58		5	5	6.72	7.28
22789	1	74.01		1	3.34	2.25	1.88
22788	0	40.68		8	30	30	3.03
22787	1	47.86		7	8.03	3.09	17.82
22786	1	25.85		6	30	7.65	30
22785	1	41.27		6	6.14	5.22	3.6
22784	0	72.83		0	9.07	3.03	3.02
22783	1	25.28		8	30	30	30
22782	1	24.55		9	30	7.72	5.31
22781	1	44.62		8	30	30	30
22780	0	75.66		2	2.78	2.3	2
22779	1	22.79		6	30	30	30
22778	1	83.04		7	1.88	4.44	3.78
22777	1	42.77		5	30	30	19.78
22776	0	42.7		7	30	30	30
22775	1	23.96		10	30	30	30
22774	1	54.83		9	10.6	6.5	15.7
22771	0	23.53		10	30	9.84	7.78
22770	0	29.94		7	30	30	30
22769	1	23.02		9	30	30	30
22738	1	45.71		6	30	10.9	30
22737	0	22.94		7	5.62	18.75	12.5
22736	1	22.98		7	30	30	30
22735	1	45.14		9	30	30	8.21
22734	0	25.54		8	21.6	30	19.09
22733	1	62.95		10	30	30	30
22732	1	75.75		6	30	3	4.62
22731	1	56.62		6	6.12	8.31	3.78
22730	1	44.05		0	9.59	18.5	11.62
22729	0	76.61		9	25	19.3	6.3
22728	0	79.94		1	6	3.71	5.53
22727	0	42.93		8	30	30	30
22726	0	67.96		7	30	18.22	30
22725	1	60.64		8	4.19	9.5	6.94
22723	1	55.69		8	19.09	7.19	4.69
22722	0	22.89		10	30	30	30
22720	0	53.28		6	4.94	6.5	15.93
22719	1	29.37		10	5.5	3.7	10.54
22718	1	75.6		2	5.9	2.53	4.35
22717	1	57.21		8	13.7	15.7	25
22716	1	66.61		0	1.25	2.34	3.12
22715	0	82.08		2	7.06	11.62	4.5
22714	1	23.76		6	15.4	11.4	14.4
22713	0	29.9		9	30	30	30
22712	1	83.85		3	4.2	3.7	2.7
22710	1	32.04		10	30	30	30
22709	1	50.09		4	10.5	9.8	17.75
22708	1	42.29		10	30	30	30
22707	0	66.55		7	30	14.81	16.28
22706	1	67.01		8	12	4.8	2
22705	0	22.94		9	30	30	30
22704	1	58.1		6	4.38	28.6	25.35
22703	0	30.04		6	16.62	5.78	3.81
22702	0	76.22		6	3.31	1.8	1.19
22701	0	23.37		10	30	30	9.28
22700	0	65.04		2	3.29	1	1.2
22699	1	22.79		8	10.78	2.97	30
22698	1	43.35		6	30	9.44	6.03
22697	1	54.13		0	2.72	2.16	1.1
22696	1	24.67		10	30	30	30
22695	0	65.07		2	4.6	3.5	2.4
22694	0	24.24		3	30	27.47	9.25
22693	0	37.44		8	5.91	16.57	19.66
22692	1	31.78		8	30	6.43	5.57
22691	1	29.2		10	30	30	16.4
22690	0	32.02		3	30	19	16.8
22687	1	77.49		3	10.13	1.66	2.22
22686	0	23.17		7	8.97	7.25	5.94
22685	1	47.17		7	30	4.18	13.44
22684	1	50.23		7	30	30	30
22683	0	60.78		2	25.16	9.1	7.16
22682	1	53.01		3	28.5	5	10.3
22681	1	24.02		10	30	30	30
22680	1	63.26		3	4.97	3.81	8.91
22679	1	81.66		2	13.16	4.13	9.69
22678	1	54.89		9	30	9.5	6.2
22675	0	23.8		8	30	30	30
22674	0	42.55		9	4.13	9	3.09
22673	1	69.3		6	15.38	9.44	3.44
22672	1	47.78		2	6.09	1.31	2.37
22671	0	27.13		7	30	30	30
22670	1	56.76		3	30	22	11.25
22669	1	44.82		8	30	30	30
22668	1	41.91		3	3.09	5.56	4.93
22667	1	66.52		2	3.22	2.2	1.94
22665	1	23.91		3	30	30	30
22664	1	75.66		0	14.19	15.29	15.91
22663	1	47.92		10	30	30	10.35
22662	1	81.55		0	5.66	3.26	2.62
22660	1	65.3		4	24.7	5.85	4.03
22659	0	67.98		5	9.9	6.7	3.6
22658	1	66.08		5	8.5	3.1	2.3
22656	1	60.19		8	4	1.7	3.1
22655	1	30.6		3	20.56	4.59	12.12
22652	1	64.78		7	5.81	8.18	11.34
22651	1	32.64		8	5.75	21.72	1.84
22650	1	56.65		4	6.69	4.5	4.03
22649	0	73.43		1	9.19	2.1	1.19
22647	1	56.68		8	13.2	12.7	5.4
22646	1	70.18		2	30	10.6	30
22645	1	35.94		10	30	30	30
22644	0	34.24		9	30	30	23.2
22643	0	43.12		10	27	19.8	22.9
22642	1	70.81		2	30	18.87	11.19
22641	1	33.11		8	9.1	10.8	2.3
22640	1	67.03		0	2.8	5.9	0.4
22639	0	63.48		10	30	18.6	30
22638	1	54.76		6	4.4	5.7	10.8
22637	1	61.59		7	30	7.8	2.8
22636	0	73.56		3	30	5.3	9
22635	1	51.82		8	30	26.4	21.7
22634	0	39.31		9	30	5.1	7.1
22633	1	43.09		3	30	22.2	14.8
22632	0	30.91		9	30	30	30
22631	1	71.15		4	4.5	4.3	3.8
22630	1	52.97		6	30	18.8	24
22629	1	64.51		4	5.7	10	7.3
22628	1	32.88		10	30	30	30
22627	0	55.45		10	30	29.1	17.3
22626	0	38.34		7	30	30	30
22625	0	77.77		6	30	9.5	3.8
22624	1	70.11		3	9.6	2.1	2.8
22623	0	47.67		9	3.2	17.9	11.5
22622	1	30.97		10	30	30	20.1
22621	0	36.93		10	30	9.5	11.7
22619	1	66.01		9	12.1	10.7	5.9
22618	1	65.33		8	25.5	7.2	2.2
22617	1	61.13		10	7.7	17	16.8
22616	1	48.9		4	6.5	5.9	8.8
[truncated: 239 more rows]
